# Supplementary material for: Genome-wide CRISPR/Cas9 screening identifies CARHSP1 responsible for radiation resistance in glioblastoma
Source: Cell Death Dis. 2021 Jul 21;12(8):724. doi: 10.1038/s41419-021-04000-3 (PMC8295287; doi:10.1038/s41419-021-04000-3)
Supplement: Supplementary file 4 — Table S2 [file 41419_2021_4000_MOESM4_ESM.xlsx]

## Sheet: U87
sgRNA	num	U87_tpm	seq	gene_id	target_id
uid_0041032	9970	2528.08	GGTATTAGCCACAATAATCT	NM_007168	ABCA8
uid_0044581	7809	1980.33	GTCCGCAGCGCCTGCGGGGA	NM_014974	DIP2C
uid_0018203	7557	1916.46	GGAGCCCGCGCTCCAAGGCC	NM_001193635	DHRS4L2
uid_0017306	7244	1837.12	GGCCGCGAGTGGCATGCACT	NM_001183	ATP6AP1
uid_002535	7240	1836.11	GGATGAAGCTTCCAGGCTAG	NM_001001964	OR2T11
uid_0010117	6860	1739.79	GCACAGCGGGCACTGGTTTC	NM_001127598	IGF2
uid_0056836	6756	1713.43	CTCACTGCAACCTCCGTCTC	NM_032316	NICN1
uid_0039976	6741	1709.63	TTGTGGCCGCTCTGTCACCA	NM_006645	STARD10
uid_0064195	6618	1678.45	GACCAGCGGCCAGACGCTGC	NM_153638	PANK2
uid_0041317	6476	1642.46	AAGGGTTATCTGGAAAATGA	NM_007334	KLRD1
uid_0041150	6198	1571.99	GAAGCGCCGCGCTGTGTCCC	NM_007226	NXPH2
uid_007916	5989	1519.02	AAGGGGTTTCCTTGTGGTGA	NM_001083536	FGD3
uid_00815	5934	1505.08	AGGGTTTACTCATCCCGGCG	NM_000361	THBD
uid_006528	5788	1468.07	AGGAAACAGCAGAGGGAGGT	NM_001040663	GAGE1
uid_0064066	5706	1447.29	GAAAGTGGAGCTGAGATTGT	NM_153377	LRIG3
uid_0035116	5577	1414.59	AAGGGCTGGCTGAGAGCCGC	NM_004416	DTX1
uid_0063713	5491	1392.79	CCCAGGACGGCACGTGACCC	NM_152996	ST6GALNAC3
uid_004418	5367	1361.36	GTGATCAGCCAGTGGGTTCC	NM_001011717	NMS
uid_0015109	5318	1348.94	AGCCGCGGCGTTGGCGAGGC	NM_001164579	MOSMO
uid_0047453	5250	1331.71	GGAAACAGACCTTGCAGGCA	NM_016733	LIMK2
uid_0013325	4966	1259.72	GGAGGGGGAGGGGCAGAGGG	NM_001145196	SPATA31A6
uid_0055017	4956	1257.19	GCTGGGTAATGCGCCATGTG	NM_025004	CCDC15
uid_0044882	4932	1251.1	CAGACATCCGGGCCTGCTCC	NM_015117	ZC3H3
uid_0044916	4915	1246.8	GGGCGGCCTGAGCCCTGCTC	NM_015136	STAB1
uid_0040309	4748	1204.47	GTACCAATCGGAGATGACCG	NM_006803	AP3M2
uid_0050349	4734	1200.92	CGGCGGAGGCATCTCGGGCC	NM_019558	HOXD8
uid_0042879	4659	1181.91	GGAGGGAGCGCGAGAGGGGG	NM_014071	NCOA6
uid_007120	4538	1151.24	GAGTCACAGAAACTGGCCTG	NM_001077506	TAC4
uid_0038601	4526	1148.2	GGCCTGGCAGTCGGCCCCTA	NM_006007	ZFAND5
uid_0051166	4404	1117.27	ACGCGGCTCATCGTCTGAAT	NM_020678	LRTM1
uid_0016325	4350	1103.59	GCTGGGGTCGGTTGTCCGCT	NM_001171136	ZBED1
uid_0068642	4339	1100.8	ACTGTTTATTCTCCTGGAGC	NM_198687	KRTAP10-4
uid_0061581	4285	1087.11	GAAAGCGGAGGGTAAGGCAA	NM_144725	TTC23L
uid_0036241	4255	1079.51	GTGGGCGGCGCATCCCTCAC	NM_004947	DOCK3
uid_0045127	4164	1056.44	CCCTCACAGGGTGGATGCCC	NM_015242	ARAP1
uid_0052112	4132	1048.33	CAGGCTTGCCCAAGGTCTCA	NM_021180	GRHL3
uid_0041270	4105	1041.49	GTCTGAACGCCAGTCCCCTG	NM_007282	RNF13
uid_0024581	4034	1023.49	CCTTGCGGTTCCAGAGCGCC	NM_001278159	AKT1S1
uid_0027873	3981	1010.06	GGCGACGGGGGTGTCGGGAG	NM_001289984	JADE2
uid_004636	3978	1009.3	GCTGTGTGGGCTGGGCGCCG	NM_001012994	SNX30
uid_0052905	3914	993.074	GTGTGTGAGAGCAGGAAAGT	NM_022141	PARVG
uid_0040582	3886	985.977	GTGGAGAGAGTGGAAGGATG	NM_006931	SLC2A3
uid_0031058	3866	980.907	TCTCCTGCCGCTCCCAGCCC	NM_002530	NTRK3
uid_0032696	3767	955.814	ACTGGAGAATCGTTAGGACG	NM_003262	SEC62
uid_0045145	3620	918.554	GGACCCACGCGCCCGGGCAC	NM_015253	WSCD1
uid_0064312	3615	917.287	GGCCCTCAACACCCGCCTGT	NM_153757	NAP1L5
uid_0016323	3612	916.526	TGGCGAGGCGGTGGCGCTCC	NM_001171135	ZBED1
uid_0054326	3587	910.19	GGCGGAGGCCACACCCACTC	NM_024613	PLEKHF2
uid_0013114	3578	907.909	GGGAGGAATGGCCTCTGTTC	NM_001145011	C16orf96
uid_0038046	3570	905.881	GCCGCCGGAGCTGTGTGACG	NM_005749	TOB1
uid_0023663	3566	904.867	CTCGGAGGGGGAGGGGGCAG	NM_001270765	CHST15
uid_0042455	3497	887.378	GTGAATGAACAGCCTGTGGG	NM_013318	PRRC2B
uid_0020500	3478	882.562	GACTCCGGAAGACAGTGATG	NM_001214907	ZNF48
uid_0043510	3478	882.562	GGAAGCTGTTCTCATGCTGG	NM_014438	IL36B
uid_001054	3424	868.874	GGTCAGCACCCTGGGCATTG	NM_000451	SHOX
uid_0026323	3421	868.114	GTGGGTTTGAGCTGCTGATG	NM_001284283	VOPP1
uid_00526	3417	867.1	GAGCCCACATGCTCTCTGTC	NM_000235	LIPA
uid_0032268	3403	863.552	GAGTTCGGACTCGGACCCCA	NM_003060	SLC22A5
uid_0024142	3402	863.298	AGGTCTTCCCGGCGGATCCT	NM_001272013	ITPRIP
uid_0025039	3322	843.021	GCGGGCCGCGCAGGGCGGCG	NM_001278650	B3GALT5
uid_004247	3303	838.205	CCGCGGAGGGAGGCTGATTC	NM_001010872	FAM83B
uid_0035892	3301	837.698	GCAGGGGCTGCCGGCATTGA	NM_004778	PTGDR2
uid_0017234	3278	831.868	GTCACGGAGACTCCGGCCGC	NM_001178086	ZFX
uid_0035527	3250	824.771	GGGCGAGCGAAGCGGTGCGT	NM_004599	SREBF2
uid_0036097	3247	824.011	GGCGGAAGGCGCGCTGAGGG	NM_004872	TMEM59
uid_0045323	3203	812.858	GGAAATCAGCTACCTGGCTG	NM_015346	ZFYVE26
uid_0020478	3202	812.605	GGCTGTGTGCCAAGTGTCCC	NM_001207071	FAM181A
uid_0014588	3195	810.83	AGTGAGACCTCGGCTAGCGG	NM_001161576	SAMD4A
uid_0064288	3183	807.789	GGCAAATTATTGAGGAGGGT	NM_153713	LIX1L
uid_0055307	3170	804.494	GAAGGAAAGCTGCTTCTAGG	NM_025227	BPIFB2
uid_0056927	3163	802.719	TGAGATAAATATCAGGGGCG	NM_032356	NAA38
uid_0034634	3161	802.212	GAGGTCGGGCAGAGTGGGCA	NM_004173	SLC7A4
uid_0045253	3151	799.678	GCCAGTGCCTCCGGGGCTTG	NM_015314	KIAA0895
uid_0050395	3142	797.396	AGGCGGGGAGAGGCGGAGCG	NM_019613	WDR45B
uid_0053363	3133	795.115	ACGGCGAACTGGAACCCACT	NM_022760	PCED1A
uid_0046282	3122	792.327	GAGGGGCAAATCCAAACATA	NM_016004	IFT52
uid_0010399	3096	785.737	TGCAGTTTGTGCCACCAACC	NM_001128616	ARHGEF3
uid_0057537	3093	784.977	CAGTGCCCAAGGATGTGACC	NM_032756	HPDL
uid_002920	3090	784.216	GCTGCAGACTCATTCTTGCC	NM_001004432	LINGO4
uid_0053412	3087	783.456	ACCTGCCCGCCGTAGGTTAG	NM_022786	ARV1
uid_0044165	3072	779.654	CTAGCTGACAGCCTTGTTTG	NM_014765	TOMM20
uid_0016853	3066	778.133	CTTGCTAGCTGCCTAGCTCG	NM_001173487	NKRF
uid_0028677	3042	772.05	GGCTGCACCTCTGCCGTCAT	NM_001451	FOXF1
uid_0028885	3035	770.275	GGGTCCCACAGTCAGGTGCG	NM_001557	CXCR2
uid_0019124	3030	769.008	AGGCGTGCTCCCATTGGCTC	NM_001199281	CABIN1
uid_0066553	2992	759.376	GGGGCGCGGGGCGGAGGCGG	NM_178557	NAT8L
uid_0044251	2968	753.293	TCGCGGGCGGGGGTCCGGCC	NM_014811	PPP1R26
uid_0055446	2935	744.929	GCAGCTGTGGCTAGCAGCGG	NM_030594	CPEB1
uid_0016545	2933	744.422	AGTAGTCCCCAAAAGCTTGG	NM_001172221	SCMH1
uid_0041747	2918	740.62	CGAGCGACTAAGCAAGGGAG	NM_012242	DKK1
uid_001740	2915	739.859	CGACCCGTTTTTTGTGTGCC	NM_000786	CYP51A1
uid_0048627	2914	739.606	GAGCCTGCTGCATCGGACCT	NM_018039	KDM4D
uid_0043456	2913	739.352	GTCTGCAGGCCCCGCCCACC	NM_014410	CLUL1
uid_0054337	2909	738.338	GGCCGGGAGGCAGGTAGGCG	NM_024619	FN3KRP
uid_002052	2886	732.509	GCCAGGGGGAGCCGACGCGG	NM_000932	PLCB3
uid_0062094	2882	731.495	GGGAGTTGAGCGGGAAGTCG	NM_145341	PDCD4
uid_0064149	2873	729.214	GTGGGTGTGGGAAAACGCCC	NM_153603	COG7
uid_0015117	2869	728.2	GTGTGATCTCACTGTTTGTT	NM_001164595	PDZRN4
uid_0021826	2869	728.2	GTCACCGAGTGGCAGAGGGT	NM_001253	CDC5L
uid_0054092	2861	726.172	AATGGAGCGGCCGAGCCTCC	NM_024426	WT1
uid_0055074	2861	726.172	GTGAGCATTAGTAGCCACTT	NM_025063	MROH9
uid_0016343	2841	721.103	GGGACGACACTTGCACCTCC	NM_001171170	SLC25A21
uid_0049072	2830	718.314	GACGCAGAGGCACGCGTCTA	NM_018252	TMEM206
uid_0016301	2829	718.061	GGGAAGGCGCAAGCCCGCGC	NM_001171088	CLCN2
uid_0033568	2811	713.499	GGAGGCCATCTCCCTGCTTC	NM_003656	CAMK1
uid_0021755	2806	712.231	GATTTGTGTCGGCGGAGGCG	NM_001252269	FAM69A
uid_0025121	2805	711.978	AATTTTCTGTAGCAAACAGC	NM_001278733	TAGAP
uid_0019588	2799	710.457	ACTCTCGACCCAGAGCATGC	NM_001201483	ENO1
uid_0018047	2797	709.95	GAACGTGGACACGTGCGCTT	NM_001193414	TUBA8
uid_0020988	2785	706.908	GGGTGTGCTGACTGCTGCCT	NM_001242898	PPP6R2
uid_0036111	2780	705.641	ACTGCTTGACCGAGGGGCTC	NM_004882	CIR1
uid_007451	2776	704.627	CGCTGGGGCCCGGGTCGGCG	NM_001080430	TOX3
uid_001615	2747	697.277	GGTGAGGGGGCCTTGCGCAC	NM_000717	CA4
uid_0047468	2747	697.277	ATGCCCGAGAGCGCGTCGCG	NM_016930	STX18
uid_006596	2737	694.742	GAGGCAGGTTCTGTCTCTCC	NM_001042395	non
uid_0041130	2731	693.221	AGGGAGGGGCGCGACGCGAA	NM_007215	POLG2
uid_0054965	2731	693.221	CTCTCCCTTCCGCCGGCTCG	NM_024954	UBTD1
uid_009028	2711	688.152	GGGTCGTCCGCGTGGGGTCC	NM_001102664	EPN2
uid_0035370	2691	683.082	GTGAGAGGAAGCAATCAGTA	NM_004531	MOCS2
uid_0064588	2689	682.575	GTCTGGTGTTGGGGACCGCG	NM_172101	CD8B
uid_0048447	2687	682.069	GGGTTGAGGTGCCCCACGTG	NM_017926	GPATCH2L
uid_0013994	2678	679.787	CCAGACGCCTGTTACGCGGG	NM_001146156	GSK3B
uid_0015981	2677	679.534	GGTGTCAGAGTTTGAACTAA	NM_001168378	ZIC4
uid_003586	2664	676.239	GGGATCATAGAGTTTTTGTG	NM_001005470	OR4B1
uid_0011886	2660	675.225	GTGTCCCTGCCTACAATTTT	NM_001136497	BTF3L4
uid_0041086	2647	671.93	GCGTGTAGGGCTGGCGGACC	NM_007191	WIF1
uid_0018491	2638	669.649	AAAAACTGCAGGACCATAGT	NM_001195578	TRPC5OS
uid_0013292	2623	665.847	GCTACACGTGCCGCGCCAAC	NM_001145156	NR2F2
uid_0011167	2620	665.086	CGGGGCTGCGGACGCGCGCC	NM_001134693	OST4
uid_0060579	2618	664.579	TTGATTATACCGCGGAAGGC	NM_138443	HAUS1
uid_0025829	2594	658.496	GGGCCACTGAGCGCCGCTCC	NM_001282625	LMNA
uid_0045059	2586	656.468	CCGCCCTCCCGCGTCACCCC	NM_015201	BOP1
uid_0020637	2584	655.961	CGAAAACCAAAATGGGTCCC	NM_001242339	PFKP
uid_0019358	2577	654.187	GGCTTGTCACGCGGCCACCG	NM_001199803	CENPO
uid_0042731	2573	653.173	ATCGTGCCACCCTTTGCTCC	NM_013981	NRG2
uid_004575	2571	652.666	GTCTTTTTACCTGTGTTTTT	NM_001012755	SLC25A53
uid_0066355	2567	651.652	TTACCAAGTGCTTTCATTCA	NM_178354	LCE1F
uid_0067169	2563	650.639	GATGCTCCCAGCATGCAACT	NM_181845	ZNF283
uid_0044319	2552	647.85	GGCTGAGTCACCGCTGTCCG	NM_014851	KLHL21
uid_0061992	2544	645.823	GGGGACGGTGTAGTGAGTTC	NM_145266	NUDCD2
uid_0058697	2528	641.767	CGGCACGCAGGGTTGGTCCC	NM_048368	CTDP1
uid_0050611	2500	634.67	GATTTTCGGGGTGCTCCCTT	NM_020177	FEM1C
uid_001479	2497	633.91	GAGGAAATGTCTCTACGCTG	NM_000661	RPL9
uid_0028914	2495	633.403	GGACAACGACGCATGCGCGC	NM_001568	EIF3E
uid_0064881	2477	628.84	AGGCGGCTGCAGGTAAACCA	NM_173473	ANAPC16
uid_0025449	2467	626.306	GGAGCCTAGCGCCCGTGGGC	NM_001282214	NDRG2
uid_0021468	2456	623.517	GGAGCGCGGGACGTGAGCTG	NM_001244134	MAP3K8
uid_0047409	2433	617.688	TGGGAGGGAGGGAGCGCCGT	NM_016632	ARL17A
uid_0037069	2429	616.674	TGTCTTCCCCGCCTCTCCCC	NM_005310	GRB7
uid_0059675	2402	609.83	AGGAGGAGGCGTCATTCCTG	NM_080753	WFDC10A
uid_0024292	2395	608.056	GGAATAGCCTGGCCGGAGAG	NM_001276395	LDLRAD1
uid_0052978	2385	605.521	GGGCCGACTTGGAGGCAGTG	NM_022169	ABCG4
uid_0055917	2378	603.747	GAGCCGGGGCTGGAGGGCGG	NM_031229	RBCK1
uid_0063757	2362	599.691	GGGAGAAACGCTGCAGTGCT	NM_153027	FAM218A
uid_0038034	2355	597.917	CACCAGCCCTCGCGAGGCCC	NM_005745	BCAP31
uid_0059917	2355	597.917	GTCCTTCTCCCTCCCTTGTC	NM_130777	XAGE2
uid_0016924	2350	596.65	CACGGGCAGCCTTACTTACC	NM_001174069	LMX1A
uid_0013369	2338	593.608	GAATTGAGAGGACTTGCTTT	NM_001145262	NCOA4
uid_0015184	2332	592.087	TGGAGTTAGCTAGGACCAAC	NM_001164751	ASPH
uid_0043022	2330	591.58	GCTTGGCTTTCGGGCGTGGG	NM_014205	ZNHIT2
uid_0051554	2329	591.327	AAGATGCAGTGGCGGAAGAC	NM_020864	NYAP2
uid_0034430	2326	590.567	GGTGTCAATTGGCTGTTTCG	NM_004074	COX8A
uid_0048686	2326	590.567	GGCGCGCGATTCCGAGTTCC	NM_018064	AKIRIN2
uid_0043946	2316	588.032	GCGGTGGGAGGAGCAGGATG	NM_014675	CROCC
uid_0051907	2316	588.032	GCTCATCTGGCCCTGCTGAT	NM_021071	ART4
uid_0019747	2314	587.525	GGCGTCTGTCTCATTTCTAC	NM_001202554	PIGV
uid_0041283	2314	587.525	GGGTCACGGTGAGTCTCTGT	NM_007287	MME
uid_0069112	2314	587.525	GAGCGTGCCTACTTTGGGGC	NM_201269	ZNF644
uid_0062955	2312	587.018	GCGGGGAGACAGATGGCCCA	NM_152470	RNF165
uid_0027605	2311	586.765	CATACTTCCAGCCACATAGT	NM_001288982	C18orf54
uid_0026260	2309	586.258	GGGTCCTCCCAGCTCTGCGG	NM_001284230	MAP3K9
uid_007279	2298	583.469	GTGGCTTCCGGGCAGGTACC	NM_001079818	ITGA6
uid_0013211	2298	583.469	GAAGGTCTCTCACAGAACCA	NM_001145101	BTBD18
uid_0010182	2297	583.216	GGCGAAGCTCTCCACGCGTG	NM_001127695	CTSA
uid_0034547	2296	582.963	GTCCGCGATGTCTGCATCTG	NM_004128	GTF2F2
uid_0030347	2292	581.949	TCCCCTGCCAGGCCCTCGCC	NM_002213	ITGB5
uid_0062040	2292	581.949	AGTCGGGCTCGGCAGGTCCC	NM_145290	ADGRA3
uid_00532	2291	581.695	ACAGCTAAACTTTCCCTCCT	NM_000237	LPL
uid_0011632	2291	581.695	TCCTGGTTAGAGGAAAAAGC	NM_001135999	RUSC2
uid_002258	2282	579.414	GGTCTCGAACTCCCAACCTC	NM_001001411	ZNF676
uid_0043238	2279	578.654	TCGGACGTCCCCAAGCCTCC	NM_014310	RASD2
uid_0067859	2279	578.654	TCACGCCAGCGAAGCCCTAG	NM_183412	FBXO44
uid_006965	2273	577.133	GACTGCGCAGATAGGACTGG	NM_001063	TF
uid_0020888	2259	573.584	ACTTGAGGAGCTGTCAATTG	NM_001242796	NUP93
uid_0016265	2256	572.824	GGAGACGCCATTCTGTGGCA	NM_001170803	LARP4
uid_0022784	2249	571.05	GGTGTTTGACGCCCGGAGAC	NM_001257391	CD63
uid_0034096	2244	569.782	ACCTCCTCTCCGCGCGTTCT	NM_003902	FUBP1
uid_0069579	2244	569.782	CCTGCTCCCACATGAGACCC	NM_205849	FAM9B
uid_0026556	2230	566.234	GGCGGAATGAAGCCAGTTCC	NM_001286078	UBXN1
uid_0034270	2229	565.98	GAGAGGCGAAGTACATGGGT	NM_003980	MAP7
uid_006566	2222	564.206	GTTGGTGGGGCGGGCCAATG	NM_001042	SLC2A4
uid_0065552	2221	563.952	GTGCGTCGCGAGCCCGCCGG	NM_174938	FRMD3
uid_00938	2213	561.925	GCGGCCTCGCCGCCCTGGTC	NM_000408	GPD2
uid_0036812	2210	561.164	GTCAGACAGCTGGTGGGGCT	NM_005199	CHRNG
uid_0059202	2187	555.335	GGTCGGCTCTGGTCTCCGCT	NM_057093	CRYBA2
uid_002821	2186	555.081	GGCTTGTATGCCACCTCCCC	NM_001004298	C10orf90
uid_0067918	2183	554.321	GCGGGCGTTGTCCTGCCACT	NM_194281	INO80C
uid_007942	2182	554.067	AATAATGTGTGCGGGGGCGG	NM_001083603	PTCH1
uid_0057663	2174	552.039	GCAGGCAGCAGCCGCAGGGC	NM_032822	FAM136A
uid_0031969	2171	551.279	GATAGTGCACCAGGCGGCTG	NM_002942	ROBO2
uid_006146	2170	551.026	GCAAACAAAGGGTACGGGCC	NM_001039492	FHL2
uid_0046490	2167	550.265	GGAAGGGAAATGATGTGGGC	NM_016099	GOLGA7
uid_0062491	2166	550.012	TGTCTGCTGAGATTGGCGGC	NM_152240	ZMAT3
uid_003761	2165	549.758	ATGGGAAGGCGTGCTTGGGC	NM_001006607	LRRC37A2
uid_0032339	2163	549.251	CACGCGTGACCCACCGCGCC	NM_003093	SNRPC
uid_0057791	2154	546.97	GGCTCGTGCTCCGCAAATCC	NM_032881	LSM10
uid_0041193	2149	545.703	GGCTGCCGAGTTGCGAGCCC	NM_007249	KLF12
uid_0062869	2149	545.703	CTGTCTCTCCAGATGGATGA	NM_152429	FGFBP3
uid_0052434	2147	545.196	GACTAAGGGAGCAAGTTTTG	NM_021807	EXOC4
uid_0058221	2146	544.942	CAGCCAAGAGGCTTCTTTCC	NM_033185	KRTAP3-3
uid_0014552	2142	543.928	AAACAGAGACGCTGGGAGCG	NM_001161500	ZNF611
uid_0062129	2138	542.915	GACGGAATGAATTCCTATCG	NM_145653	ELOA3
uid_0039817	2136	542.408	TCAATGGCTGTTCCAAATTA	NM_006571	DCTN6
uid_0014814	2133	541.647	GCACCGTAGCAAGCAGCTGG	NM_001163524	ITPRIPL1
uid_0045382	2131	541.14	GCTGAGCGCGCAGGGCAGCG	NM_015374	SUN2
uid_004074	2119	538.099	GAGCAGGGGCAGTGTCGTAT	NM_001008749	RAB19
uid_0013877	2119	538.099	GGCGCAACGGCAGGGTTGCG	NM_001145951	TIMM8A
uid_0016852	2096	532.269	CCCAGGGACGAAGCCGACTA	NM_001173487	NKRF
uid_0024029	2093	531.509	GTCTCGGCTGGAAGCGTGGG	NM_001271854	GPR176
uid_0067337	2090	530.748	CCTGCATCCGTCGCCGGCCC	NM_182529	THAP5
uid_0041866	2089	530.495	GCGCGGTGGAGAGGAGCCCC	NM_012294	RAPGEF5
uid_0070193	2089	530.495	AACGGCGGCGGCACAAACCC	NM_212558	TMEM215
uid_0054058	2088	530.241	GGGGGTGGGGAGAAGTTCTG	NM_024341	ZNF557
uid_0070290	2082	528.72	GGCAGGGTCCGGCTGGGCGT	NM_214461	C2orf27B
uid_005100	2074	526.693	CAGTGCCCCCAGCCAGTCCC	NM_001018008	TPM1
uid_0045833	2067	524.918	GGGCGGCGCCATGGCCCACC	NM_015653	RIBC2
uid_0017806	2065	524.411	GGGAGAAAGCGCAGAAGGGC	NM_001190836	DCTN1
uid_0066091	2065	524.411	GGTGTTGGGGGGACCCTCCC	NM_177543	PLPP2
uid_0047402	2064	524.158	GCTTGGCTGCGGCTGGCGTG	NM_016630	SPG21
uid_0030302	2059	522.891	GGCGCCCCTTCCCTGCCGCG	NM_002193	INHBB
uid_0061166	2059	522.891	GAGCCATCTGGTCCCCACCC	NM_139284	LGI4
uid_0022759	2057	522.384	GACGCGGACCCGCCATGGCG	NM_001257370	EME2
uid_004286	2054	521.623	GCGGATATGTGCAGGGGCGT	NM_001010889	PRAMEF6
uid_0038413	2048	520.102	GGGGAGCCAGCCCGCTCGTA	NM_005923	MAP3K5
uid_0068351	2043	518.835	GGAGAAACTGTTCACCCCTG	NM_198450	APOOL
uid_0025096	2039	517.821	TGGTTAGCAACCATAGTCAT	NM_001278713	ZNF705E
uid_0039137	2033	516.3	CTGAGGGTGTCTTGGCAAGC	NM_006267	RANBP2
uid_005294	2025	514.273	TTTTCCAGGGCGTCTCCGCT	NM_001024680	FBXO48
uid_0057775	2023	513.766	CACCTCCCGAGAGTCACCCC	NM_032873	UBASH3B
uid_0039836	2019	512.752	GTGGAGACTGGGACGCGCCA	NM_006579	EBP
uid_0069184	2016	511.992	CGACAGCTGGACACGCCCCT	NM_201453	CBWD3
uid_0020319	2015	511.738	TCGCCGCCTCTGTCAGTCTC	NM_001206916	CACNB3
uid_0036579	2014	511.485	GCGAGTCCGCCCCGCCCCCA	NM_005088	AKAP17A
uid_0039111	2010	510.471	GCGAGGGCAGCCATTGGACT	NM_006256	PKN2
uid_008244	2006	509.457	GCGCGCGGAAGCGCCGAGTG	NM_001098426	SMARCD2
uid_0059365	1996	506.922	GGGCGGGGAGCGCGACCCCC	NM_078628	MSL3
uid_0011988	1993	506.162	GGAGGGCGGGGCCTGGGGTA	NM_001137610	FAM86B2
uid_0014677	1992	505.908	TGAGGCAGGCAGATCACTTG	NM_001162483	C2orf83
uid_0052834	1992	505.908	TCTGCCTAGTTCGGTTGCTC	NM_022110	FKBPL
uid_0030784	1989	505.148	GGTCGGCGCCGCCCTGGCTA	NM_002414	CD99
uid_0020962	1984	503.881	GGCTCTTTCTACCTTGCATG	NM_001242867	KIR3DL2
uid_0057767	1984	503.881	GGGCCGCCTCCTGGTTGCTA	NM_032869	NUDCD1
uid_0019565	1975	501.599	GCCCTGCAGACGGCTACCCT	NM_001201429	CABIN1
uid_0034725	1974	501.346	AAACTTTGTGGCACGTTTTC	NM_004219	PTTG1
uid_008194	1973	501.092	GGTGTTCAGAGCAGGAAGAC	NM_001098173	PRDM7
uid_0034435	1965	499.065	GTCATCAGAGACGGTGGCTG	NM_004076	CRYBB3
uid_006766	1960	497.797	GACAGTGAGCTGAGCCAATC	NM_001042625	CAPSL
uid_0044587	1952	495.77	TTTAGCCGGCCCCCGCGATT	NM_014976	PDCD11
uid_005129	1951	495.516	CACATGGTTCCCTGTCCTGT	NM_001018071	FRMPD2
uid_0068759	1948	494.756	GCACGGTGAGTTGCCAGGTG	NM_198924	TRIM73
uid_0058500	1941	492.981	GCCACGCCTCCGCCGCCGTG	NM_033414	ZNF622
uid_0020738	1940	492.728	GGTGAGTGAGGGCTTTGGGC	NM_001242525	HLA-DPA1
uid_009832	1927	489.433	GGGCTGCGGCGGTGTATTCT	NM_001126	ADSS
uid_0029652	1917	486.898	TGGCTGATCTCAAGCCCCTG	NM_001917	DAO
uid_0021388	1908	484.617	CCCAGCACTTTGGGAAGCTG	NM_001243775	LIMA1
uid_0049545	1902	483.096	GTTCAATGTCTGCCTGCCCC	NM_018488	TBX4
uid_0052411	1902	483.096	GTGCCAGGAAGAAGGGGTGT	NM_021785	RAI2
uid_0012482	1900	482.589	GACTCATCTCTCATCCACTG	NM_001142704	FAM111B
uid_0017539	1898	482.082	AGGAGAGGCCAGGCTGGCAA	NM_001185059	ZCCHC6
uid_0025812	1895	481.322	TCTCTGCCTCCCTTCGCGTG	NM_001282607	ARHGAP36
uid_001525	1893	480.815	CTCAGGCGGGACGAGCCCTT	NM_000681	ADRA2A
uid_0032928	1889	479.801	CTTAGAAAAGGGGTGCATAC	NM_003366	UQCRC2
uid_004397	1888	479.548	ACAGCCAAACCCTATCAACT	NM_001011554	SLC13A3
uid_0031726	1888	479.548	CACGCTTCTTGCCCACTATC	NM_002830	PTPN4
uid_0043076	1881	477.773	CAAAGACGACGCAGGGGGGT	NM_014228	SLC6A7
uid_0030276	1879	477.266	GGGGGCTGCAGGGAATATCC	NM_002185	IL7R
uid_009032	1875	476.253	GCGCCTCTGGGGCGAGGTCG	NM_001102669	RRAS2
uid_0062119	1875	476.253	CTGCCCTAAGAGTCTGAGAC	NM_145649	GCNT2
uid_0010073	1870	474.985	CCATTCCCCGTAAGCATCCC	NM_001127460	PAN2
uid_0051818	1869	474.732	GGCTGGCGGTGTGTGTGTAG	NM_021012	KCNJ12
uid_0010919	1866	473.971	GAACAGATGGGTGTAGACAG	NM_001130955	ARHGEF18
uid_0045995	1865	473.718	GGTGGGTGAATGTCAGTAGC	NM_015842	LMO7
uid_0053665	1864	473.464	GGGCCCGCGGGCTGAGGCAG	NM_023924	BRD9
uid_0061536	1860	472.451	GGCGCGGATGGGCCAGGAAG	NM_144706	C2orf15
uid_0035435	1853	470.676	ACCCGCAGCGGAATGGAAAC	NM_004561	OVOL1
uid_0036465	1852	470.423	GGTGAGTGCTAAGGAGCAGA	NM_005040	PRCP
uid_0023732	1851	470.169	GGCGAGAGGGTGTTGATGCG	NM_001270999	ZFAND2B
uid_0049457	1851	470.169	GGCCGGGCTGGGGGTGCACA	NM_018440	PAG1
uid_0059298	1849	469.662	AGAAAGATGAAAGGCATGGA	NM_058203	SPAG11B
uid_0019638	1846	468.902	CCCGAGTCCGCAGCTGCCGT	NM_001202	BMP4
uid_0062362	1841	467.635	TCTATGTTCATCAGTGATAT	NM_147197	WFDC11
uid_0040555	1838	466.874	GCGGTGGAGGATGCGGTTTC	NM_006918	SC5D
uid_0049845	1836	466.367	GAAAGTTCAAACGACATACA	NM_018906	PCDHA3
uid_0061499	1835	466.114	CAGCAGCCCGGCCTTGAAGC	NM_144690	ZNF582
uid_0029570	1830	464.846	GAAAACCAGCCATCCATCAA	NM_001875	CPS1
uid_0029860	1826	463.833	GCAGCCTCTAGCCGGCCGCA	NM_002005	FES
uid_0025452	1825	463.579	GAGAACTGCTTGAACCCGGG	NM_001282226	ADA2
uid_0041862	1825	463.579	AGGCCGGACGCTGGGGCCCC	NM_012293	PXDN
uid_0040414	1817	461.551	GTCAGAAGGGAGGTGGAATC	NM_006843	SDS
uid_0036910	1809	459.524	GCACGGACCTGGTGTTCGCA	NM_005245	FAT1
uid_0066603	1807	459.017	GGCGGACTAGGGGGCACTGC	NM_178819	GPAT4
uid_0010635	1801	457.496	CAGAGGTGAGCTTGGGTTTT	NM_001130045	TTLL10
uid_0057528	1794	455.722	CAGAACAGTGTCCGGAGCAG	NM_032750	ABHD14B
uid_0017393	1793	455.468	GCAGTGAGCTGGAGGGGCCG	NM_001184776	SEZ6L
uid_0031212	1791	454.961	AGGTGCTGTCAAGGGCTCCA	NM_002602	PDE6G
uid_0054896	1791	454.961	AGTTACCTGCACTCGGAGAA	NM_024915	GRHL2
uid_001795	1789	454.454	GCTCTGAATACAGTACTGCA	NM_000808	GABRA3
uid_0066073	1787	453.947	GGCACGTGGGCGTCGCCCGG	NM_177533	NUDT14
uid_0063802	1783	452.933	GCCCAGGGCTGAGAAGAGTC	NM_153186	KANK1
uid_0055608	1776	451.159	GAAGATGCTGAGCCGGAATC	NM_030780	SLC25A32
uid_0067865	1776	451.159	GTTTCGCGAGGGCCGAAGCG	NM_183416	KIF1B
uid_0027236	1771	449.892	CGTGGTTGTGTGCATGCGGT	NM_001287347	TAL1
uid_0030641	1769	449.385	GATAGCAGTCTCACAGGTCA	NM_002343	LTF
uid_0021408	1768	449.131	GGAAATGCTCCAATCCCGGA	NM_001243790	SMUG1
uid_0057769	1765	448.371	GCAGGAATGGTTCAGTTGCC	NM_032870	PNISR
uid_0063641	1761	447.357	GAGGCCGCCCCCACCGCCCC	NM_152879	DGKD
uid_0013732	1750	444.569	AAGCATCCCAGACACCGGGA	NM_001145678	KIAA0825
uid_0054718	1749	444.316	CTGTGAGTCCTCCCGGCTTG	NM_024807	TREML2
uid_0028946	1747	443.809	GCACACGTGTGCAGCAGCCT	NM_001611	ACP5
uid_0010390	1745	443.302	GGCACCCGCGGAAAGGGGGC	NM_001128602	RASGRP1
uid_0031466	1743	442.795	AGGCAAAGATCCCATCTCTT	NM_002719	PPP2R5C
uid_0039350	1738	441.527	GCGGCAGGGGCCAGCCCGCC	NM_006357	UBE2E3
uid_002084	1734	440.514	GGGAACCTGCGCGCCCCGCT	NM_000945	PPP3R1
uid_0053881	1734	440.514	GGATTCCTGGGGCAACCTCG	NM_024093	C2orf49
uid_0054398	1732	440.007	TTGAAGGGATGCTAGGATTT	NM_024646	ZYG11B
uid_008728	1730	439.5	GGAGACCCCTCCACGCTTCA	NM_001100120	ECE2
uid_0011311	1730	439.5	TCTTTCTTGAGCCGGAGTCT	NM_001135148	SLC39A8
uid_0067676	1730	439.5	AGCCACCGCCGCGAAGCAGC	NM_182911	TSGA10
uid_0038372	1724	437.979	GAGGCGAGGAGGGGGATGCG	NM_005907	MAN1A1
uid_0050707	1718	436.458	GTGGGTACGCGCCAGAACAC	NM_020226	PRDM8
uid_008713	1714	435.444	CCTAAACAGGGAGTCACATC	NM_001100111	non
uid_009085	1712	434.937	ACCCTTAGGGAGGGCTTCTG	NM_001104925	PCMTD2
uid_0018391	1712	434.937	GAGAGGCTCCCGCGGGCTCC	NM_001195278	TMEM178B
uid_0043886	1709	434.177	GGTGCGCCTGCGCAGAAGCG	NM_014649	SAFB2
uid_0052884	1704	432.909	GGAACACAGGGGCCCATCGA	NM_022134	GAL3ST2
uid_0020717	1702	432.403	GCCCTCGCGCGCTCGGGATC	NM_001242488	ZSWIM8
uid_00578	1699	431.642	CATAATGCACAGGGCGGCGG	NM_000259	MYO5A
uid_007296	1699	431.642	GCCAGCCTACCCGCGGGATG	NM_001079864	TAX1BP1
uid_0030588	1698	431.389	GGGAAAACCAAATTGTGTCT	NM_002310	LIFR
uid_0037656	1698	431.389	GTGGGGAATTACCAACCCTG	NM_005565	LCP2
uid_0019132	1691	429.614	GTACGGTTTGGACGGCGCTG	NM_001199285	PHOSPHO2
uid_0050270	1688	428.854	TACGCGGCGCTCTCTTCTCC	NM_019095	CRLS1
uid_0067898	1688	428.854	TATTTCCTGAGAGCAGAATG	NM_194251	GPR151
uid_002162	1677	426.066	GCGGAACTTTGAGTAGCAGG	NM_000980	RPL18A
uid_0015348	1677	426.066	GAGAAACTGGCCTGGGAGTG	NM_001165967	HES7
uid_0027379	1675	425.559	GCTCTTTGGTTGCAGCCAAA	NM_001287811	DNAJC16
uid_0062879	1673	425.052	GCGCTGGGGTCGCGCGATCG	NM_152432	ARHGAP42
uid_0068655	1673	425.052	GGTGGCGTGTGTCATGACTA	NM_198691	KRTAP10-1
uid_0055755	1672	424.799	GCTGAGGCAAAATAAATTCT	NM_030925	CAB39L
uid_0010670	1670	424.292	GGGGTTGGTGTCAGGTTACA	NM_001130082	PLXNB1
uid_0031531	1664	422.771	CGCCACCGCCGCAGCAGGTG	NM_002747	MAPK4
uid_001526	1663	422.517	GCGCTAGACTGGCGGAGGGG	NM_000681	ADRA2A
uid_0058676	1657	420.996	CTGGTCTTTTCTTTAGAGCG	NM_033646	CDH7
uid_0064016	1655	420.49	GCAGATCTCGCTTCCGCCGG	NM_153358	ZNF791
uid_0062974	1654	420.236	GGGTTTCCCTAGACCCATAG	NM_152479	TTC9B
uid_0055225	1652	419.729	ACTCGCTTTCCTCGGATTCC	NM_025180	CEP63
uid_0019318	1650	419.222	GGAAGCAGCACGAACAGCCG	NM_001199757	ST20
uid_0046789	1649	418.969	ACCATGTTCCTCATTCCTGC	NM_016267	VGLL1
uid_0069743	1649	418.969	GCGCCTGGCCCGTGCAATCC	NM_206967	C16orf74
uid_003366	1648	418.715	TGAATATCTATCTGCTGCAG	NM_001005198	OR8G5
uid_0030929	1646	418.208	CAGGAGCCCGCCTGGGCCAG	NM_002479	MYOG
uid_0022291	1642	417.194	GAGCGCACATGCTCTGCTTC	NM_001256430	STON2
uid_0058570	1635	415.42	GAGGTCTGACCGCCCCGCTG	NM_033482	POM121L2
uid_0019328	1627	413.392	AAGTTGAGGGCAGGGGTCTG	NM_001199770	OTX1
uid_0047754	1626	413.139	AACAGTGAACCCGCTTCTCT	NM_017573	PCSK4
uid_0011734	1622	412.125	CGCTGCCACCCCCGTCACTG	NM_001136138	RPS6KC1
uid_0025883	1622	412.125	ATCTTGTAATCCGCCCGCCT	NM_001282681	GAPVD1
uid_0049661	1622	412.125	ATGAGCAAGTATGCCCCCTT	NM_018661	DEFB103B
uid_0063065	1618	411.111	CCTCTGCTCTGGGTCTCCGC	NM_152528	WDSUB1
uid_001726	1617	410.858	GGAACCACTTCTGATACCTG	NM_000780	CYP7A1
uid_0047871	1614	410.097	GTTGCTTAGGGAGGAGGGAG	NM_017646	TRIT1
uid_0069934	1612	409.59	AGAGGAAAGGAAGGCGCATC	NM_207352	CYP4V2
uid_0010600	1608	408.577	CAAAAGGAAAAACAGAAGGA	NM_001130014	PSG5
uid_0035695	1604	407.563	CCTGCTTGACCCTGCCCACA	NM_004678	BPY2
uid_009055	1603	407.309	GCTGCGCACCTTACTACACA	NM_001103184	FMN1
uid_0036568	1603	407.309	AGCGGCACCAGGACCATCCA	NM_005085	NUP214
uid_0053114	1601	406.802	GTGAGAAGTTCAGAGGACAA	NM_022453	RNF25
uid_0011286	1597	405.788	GGGCGGGGAGTGTCCCGGAG	NM_001135095	FNDC3B
uid_0063598	1594	405.028	CACTGCCTCTCCACGGGATG	NM_152833	TMEM250
uid_0018637	1590	404.014	AACTGCTCAGTGGAAATCTT	NM_001197237	BTN2A2
uid_0064779	1589	403.761	GTGTTGGGCTCTGTGTGTTG	NM_173089	CAPN3
uid_0030737	1588	403.507	GGGCTCGGCCGCACCACCTC	NM_002392	MDM2
uid_0031262	1588	403.507	GTGGCGAACGGCTCCGGCCG	NM_002623	PFDN4
uid_004540	1587	403.254	GTAAGGGCATTGGGGCCGAC	NM_001012643	MYPOP
uid_0052759	1587	403.254	TCGGAGGAGTCCCGTAGTCA	NM_022070	HEATR6
uid_007321	1582	401.986	TGCGTGCGCACACGCCCGTC	NM_001079906	ZNF331
uid_0056011	1577	400.719	GTTGCTCCTCACCAAGGCTG	NM_031305	ARHGAP24
uid_0018206	1575	400.212	GGGATCCAGCCCTCTCCTTG	NM_001193646	ATF5
uid_0046830	1572	399.452	GGAGCTCCTGCAGGGTTGAG	NM_016297	PCYOX1
uid_0015837	1570	398.945	CACCGGCGCTCTGGGCTTCC	NM_001167930	IL1RAP
uid_0061030	1569	398.691	TCCTCCTTCGCTTCTGCTGC	NM_139076	ABRAXAS1
uid_0033755	1568	398.438	AGCGCACAGGAAATGATGCT	NM_003747	TNKS
uid_0031364	1566	397.931	GGAGTCTCGAGGCTGAAAGC	NM_002669	PLRG1
uid_0052617	1566	397.931	GGGCAGCGGGGCTCCGGCGC	NM_021962	ABR
uid_0011730	1565	397.677	TTTAGCGGAGGGAGAGTAGT	NM_001136116	ZNF879
uid_0067997	1564	397.424	CTACGAGGAGGGACGAAGGC	NM_194358	RNF41
uid_002446	1562	396.917	AAAGGCCTGTGATTGGCCGC	NM_001001890	RUNX1
uid_0061008	1560	396.41	CACGGCGCAGGGTCGGGAGG	NM_139062	CSNK1D
uid_006620	1558	395.903	GTCACAGGGAGGCCCAATCA	NM_001042412	CYLD
uid_0010289	1557	395.65	GCGCAGGGCATGGGTGAGGC	NM_001128203	PLA2G16
uid_0024680	1556	395.396	GCCGCGCCAGCTGTGGCTCG	NM_001278263	CARHSP1
uid_0045990	1556	395.396	GAGTCTCGCTCTTTTTGCCC	NM_015841	ADAR
uid_0065945	1556	395.396	GTCGAGCGGCGCACTCGGAG	NM_176870	MT1M
uid_0043428	1555	395.143	CGCGCCACTGCACTCCACCC	NM_014398	LAMP3
uid_0045884	1555	395.143	TCCGCGAGGTGAGCGTCGCA	NM_015680	CNPPD1
uid_007154	1554	394.889	GGAGCTGGGGACCGGACAGC	NM_001077654	TNFAIP8
uid_0019073	1553	394.636	GCCCTAACGAACCCGGGATA	NM_001199189	CCNH
uid_0018807	1552	394.382	ACTCGGTCAAACCCGGCCTG	NM_001198798	ASCC1
uid_0042772	1546	392.862	CGCCCCCTGCACGCGCTAAT	NM_014015	DEXI
uid_004482	1544	392.355	CGGAGCCTGCGGTCGGGTCT	NM_001012413	SGO1
uid_0017690	1544	392.355	TCCGCTTTGTGCACTGGGTG	NM_001190463	CTH
uid_0062795	1543	392.101	GTTTCTCCGCAGGCTGCCAG	NM_152394	ERICH6
uid_0068614	1543	392.101	GGCAGCAGATCGCAGTGCAG	NM_198586	NHLRC1
uid_0017687	1541	391.594	TTTGGTGCGCGGAATACCTA	NM_001190462	C11orf97
uid_0034713	1541	391.594	GAGTCAGCGTGCTCCTGCTT	NM_004213	SLC28A1
uid_004736	1540	391.341	CCTCATAACATGTGGGGGTC	NM_001013658	PTX4
uid_0022220	1540	391.341	TGACTGCACCAGCTCCGCTC	NM_001256336	CHD1L
uid_0032843	1539	391.087	GGGTGGGGTGACGCGAGCTA	NM_003324	TULP3
uid_0026496	1535	390.073	CCAAGGAGGCGGTGAGCGAG	NM_001285448	PDXDC1
uid_0033117	1527	388.046	GCTTTCGCTGGCTGTGCTTG	NM_003457	ZNF207
uid_0057294	1526	387.792	CTGTAACACAGCCCAGGGTG	NM_032566	SPINK7
uid_0066867	1526	387.792	GGTGATCGGGAGGTCTCCAG	NM_181553	CMTM3
uid_0054004	1523	387.032	GGAAGAGGAACTGCCACCCC	NM_024318	LILRA6
uid_006072	1516	385.258	GGCCAATGCAAAGAAGAGTA	NM_001039083	ARL17B
uid_0027267	1516	385.258	TCTCGCCTCTGCAGAGCAGC	NM_001287429	UPP1
uid_0025702	1513	384.497	AGCTTTCCTTGTGAGCCACA	NM_001282494	GOLGA8N
uid_006111	1511	383.99	GGGTGCGCAGGTCCGGCGGG	NM_001039355	SLC25A29
uid_0021145	1511	383.99	GGCGGCTCTGCCAACTTTTC	NM_001243233	TCF4
uid_004505	1510	383.737	GATCTCTGTGAGCGAGTGTT	NM_001012446	FAM221B
uid_0020284	1510	383.737	CAATAAGATAAGCACTGATC	NM_001206842	GSG1
uid_0045377	1508	383.23	TAAAATGAAACGTGACTTCT	NM_015372	C22orf24
uid_007359	1507	382.976	CGGAGTGGGATCTGGGAGTA	NM_001080209	TMEM200C
uid_0028650	1507	382.976	GGAAGGGCGACTGTTTCTCG	NM_001441	FAAH
uid_002217	1505	382.469	GGCCGTCTAGGGCCCCTGTA	NM_001001	RPL36AL
uid_001080	1504	382.216	GATCCATCTTTTCCTGGACA	NM_000460	THPO
uid_008243	1503	381.962	CCGCCCCTCCGACGAAAGGC	NM_001098426	SMARCD2
uid_0013362	1503	381.962	AGGGGCGTAATTAAAGGGGC	NM_001145258	IRAK4
uid_0021236	1503	381.962	GGTCGCACATAATCGATGTT	NM_001243439	SPECC1
uid_00349	1499	380.949	GTAGTTTAAATTTGCTGATG	NM_000165	GJA1
uid_0047385	1494	379.681	TGTGCTGTCCAGTCATAAGC	NM_016618	KRCC1
uid_0057301	1494	379.681	GGCACGTGACGCGAGCGCCG	NM_032569	GLYR1
uid_006220	1491	378.921	GCCGGACGCCGACCCTGGGC	NM_001039690	CHTF8
uid_0057465	1490	378.667	GGGGGCCGGTTGGAGGCCGT	NM_032687	CYHR1
uid_009096	1489	378.414	GTGGGTCGTCCGGCCTTCGG	NM_001105077	MECOM
uid_0018808	1488	378.16	TGCTGCAGCAGACGTGCGAT	NM_001198798	ASCC1
uid_002673	1486	377.653	GGCAGCAGGCATTATACCAA	NM_001003395	TPD52L1
uid_0061923	1486	377.653	GTGGTTGGAACAGGTCATTT	NM_145233	ZNF625
uid_0065778	1485	377.4	GGTAGGGGCAGGGCGCTCAG	NM_175867	DNMT3L
uid_0068888	1485	377.4	GATAAAGAACCTAGGAAGAA	NM_199122	TBRG4
uid_0014060	1483	376.893	CGGAAGAAATGGAACCTTCC	NM_001146264	SYT14
uid_0057833	1482	376.64	GGGGGTGGCTTTCTGACCCC	NM_032926	TCEAL3
uid_0067441	1482	376.64	TCAATGTCCCTTCCATTTCA	NM_182592	YIPF7
uid_00794	1481	376.386	CCCAGCCACTTGTGTCTTTA	NM_000350	ABCA4
uid_005275	1481	376.386	AAACTCAATCAGGATTAACT	NM_001024661	PRAMEF14
uid_008363	1480	376.133	GCAGTTGCCAGGTCAGTGCG	NM_001098630	IRF5
uid_0050769	1480	376.133	GGCTAATACGCTGTTTGGCG	NM_020314	VPS35L
uid_0012713	1479	375.879	GCTGCTGGTTGATCTTTCTA	NM_001143885	PPP1R12A
uid_0029950	1479	375.879	GGTGATCGGTGCTGGTTCCC	NM_002046	GAPDH
uid_0059712	1477	375.372	CCAGATTCACCTGTGGGCCC	NM_080825	C20orf144
uid_0010477	1473	374.358	ACCGAGGTGGGCGGATCACA	NM_001128931	NAF1
uid_0036073	1471	373.851	GATTTCCAGAAATATCCCCC	NM_004862	LITAF
uid_0069966	1471	373.851	GCTGTCATTTAGGTTCATTT	NM_207365	AADACL2
uid_0045906	1470	373.598	ACGGCGGGGACAGCCGCGCG	NM_015691	WWC3
uid_005821	1469	373.345	GATGTGGCGTCTGTCAGTCC	NM_001034832	SSX4B
uid_0067035	1469	373.345	GGCAGAATTGCGAAACCGAG	NM_181712	KANK4
uid_006529	1463	371.824	CTCCATGCCCATCCTCATTG	NM_001040663	GAGE1
uid_006677	1458	370.556	GGCAGGCGTGGGATGGCTGC	NM_001042480	GEMIN8
uid_0013601	1458	370.556	GTACCGGCGGCAGCCTGCGG	NM_001145511	NFIA
uid_0047102	1457	370.303	CAAGCCGGACCACGTGAGCT	NM_016462	TMEM14C
uid_0025856	1452	369.036	TCGCTGTCCGTGCGGGGTCG	NM_001282658	CCDC3
uid_0038564	1450	368.529	CGTGCACTTGAGGACGCGAG	NM_005993	TBCD
uid_0049076	1450	368.529	TGGGACTCGGCCGGCCACCC	NM_018253	YY1AP1
uid_009636	1449	368.275	GGAGCCCGGCGGAATGACGC	NM_001115007	LIN54
uid_0048502	1448	368.022	CGCACCACCACCGCGAGTTC	NM_017971	MRPL20
uid_0010783	1446	367.515	GAAGCCATGGCGTCAACACC	NM_001130528	SPAG9
uid_0024672	1445	367.261	GCCTTAGACTGGCGGGAGAG	NM_001278260	CARHSP1
uid_0059263	1444	367.008	GGAGGTCAAGCCCTTTAAGG	NM_058169	BORCS5
uid_0011423	1443	366.754	GGTGAGGTGGCCTCGAGGGA	NM_001135580	C19orf71
uid_0011460	1442	366.501	GGAGCTAGTTACTGGTAGAA	NM_001135650	EEF1E1
uid_0022621	1442	366.501	AACGACAGGTGGCGGGGCTT	NM_001256915	IDNK
uid_0064252	1441	366.247	GGTTAATATGTTCCTTTTCA	NM_153699	GSTA5
uid_0016601	1437	365.234	GGGCGGTGGCCACGCTGCAG	NM_001172438	PEG10
uid_0050531	1435	364.727	AGGTGGAGAGAGGGGAGTGT	NM_020131	UBQLN4
uid_0025726	1431	363.713	CAGTGATGCGATCCGAACTC	NM_001282518	ZFP37
uid_0030407	1429	363.206	TCCCGAAGCGAGGCGAGGCC	NM_002237	KCNG1
uid_0035705	1429	363.206	GGCTGCTCCACACCGTCCCT	NM_004686	MTMR7
uid_0036727	1429	363.206	CTGGGTTTTGAGGGATGCCT	NM_005163	AKT1
uid_0019028	1427	362.699	TCCACTCCACCGATGACGCA	NM_001199139	NLRC4
uid_0030264	1426	362.445	AGAGCGAGCGCTGCTCCCTG	NM_002180	IGHMBP2
uid_0038095	1426	362.445	CCGGCGCGGGAGTTGCCAGT	NM_005772	RCL1
uid_0050857	1426	362.445	GGGGGAGACGAGGGAGCCAC	NM_020375	TIGAR
uid_0026422	1424	361.938	GCGAGCGTCACCCGACTCCG	NM_001284401	TAMM41
uid_0035439	1422	361.432	GCCCAGCAATCTTACGTCAC	NM_004562	PRKN
uid_009262	1421	361.178	GGGACTCTAGCCTAGCAGGA	NM_001110213	PRH2
uid_0017550	1419	360.671	GTGGCGGGGCCTATCTGGCC	NM_001185062	AQP1
uid_0015	1409	358.136	TCGTCAACCTTTCCTGGCCC	NM_000019	ACAT1
uid_0027456	1408	357.883	GCCCCTTCCCGTCTCCATTA	NM_001288660	METTL9
uid_0029357	1405	357.123	GTGTTTGGCCCACCAGCGTT	NM_001790	CDC25C
uid_0047634	1405	357.123	GTTAGAACTACGCTTCCCGG	NM_017495	RBM38
uid_0017045	1404	356.869	AGGGAGGCCACTCCCAGATG	NM_001177428	TRPV4
uid_0055821	1403	356.616	AGCCCCCTCCCACGCGGCGG	NM_030957	ADAMTS10
uid_008145	1402	356.362	TAAGGCGAGGGGCTCTTACC	NM_001097	ACR
uid_001365	1400	355.855	GAACCACAGGCTGGGGGTTC	NM_000595	LTA
uid_0013998	1399	355.602	GCTGGACAGGTGAGTCAGCG	NM_001146157	FAM25A
uid_0035383	1399	355.602	GCAGGGGGACACCTTCCAAG	NM_004538	NAP1L3
uid_0041711	1399	355.602	GGAAGACAGAAAGGACGAGA	NM_012224	NEK1
uid_0047980	1399	355.602	GGAATGGGGTGGCGAGTCTT	NM_017705	PAQR5
uid_0055718	1399	355.602	GGGCAGGAAGCCCTGCCTCG	NM_030895	ZNF696
uid_0010236	1398	355.348	TCAGAGGTTGGGACATTGCC	NM_001128076	SPDYE4
uid_0020621	1398	355.348	TCGCGCACCTGATGAGTGGG	NM_001242326	USP17L25
uid_0046297	1396	354.841	GCGCCTGGCTAGACTGCGTG	NM_016011	MECR
uid_0058429	1396	354.841	AGGCTTCGCGGACGCGGCCG	NM_033375	MYO1C
uid_0059098	1396	354.841	ACTCCGCCGCAGGGCAGGCG	NM_053056	CCND1
uid_0025819	1395	354.588	CAGTAGCCCTGAGCAGGTTG	NM_001282617	GNAI2
uid_002126	1394	354.334	GCGTAAGCCCGGTGGGGGCA	NM_000963	PTGS2
uid_0011507	1394	354.334	GCATCGCAGTGGCGCAGGTG	NM_001135701	YWHAZ
uid_0049148	1391	353.574	GCACGCCTCCTTGCCGTTTG	NM_018290	PGM2
uid_0067401	1390	353.321	ATGAGCCAAAACACAGCGGC	NM_182565	UBALD2
uid_0065472	1389	353.067	GCGCGGGCCAGGTGGCTCCA	NM_174900	ZFP42
uid_0012642	1388	352.814	GCCTCGCTCACACGCAGCCA	NM_001143783	FES
uid_004046	1386	352.307	GGCGACAATACTGGTAGTCC	NM_001008695	THAP7
uid_007724	1386	352.307	GCCGTGAACCGAATGGCGGC	NM_001080539	CCDC150
uid_0013430	1386	352.307	CCCGCCAGTCCTGCGCCGTG	NM_001145312	ETV3
uid_0031427	1386	352.307	GGCAATGGTGTCTGTGGAAG	NM_002701	POU5F1
uid_0066657	1386	352.307	CTGAGCAGCAATACGGGGCG	NM_178858	SFXN2
uid_0018350	1385	352.053	TGAAGGCCTCGGGAGGGCGC	NM_001195220	ZNF783
uid_007076	1383	351.546	GGAGCCGTACGGTTCGCGTT	NM_001077350	NPRL3
uid_0046601	1383	351.546	TTCGTTCCTCCCCGAGCTGC	NM_016172	UBAC1
uid_0058264	1380	350.786	GGCTTGACGGGAAGCAAGGC	NM_033210	ZNF502
uid_0053807	1378	350.279	GAGTACTCAACCAGTATGTG	NM_024058	SMIM2
uid_0058412	1376	349.772	GCCGTGACGTCGCTTTCCGC	NM_033343	LHX4
uid_0020864	1375	349.519	CAACTGGAGGCTGCGGCGGG	NM_001242784	HLCS
uid_0011555	1372	348.758	CCCAGCAAGGCGTTGGGGAG	NM_001135774	SYN3
uid_0022020	1371	348.505	GCCCGGGTGGGATAGCGCTT	NM_001256024	ARHGAP22
uid_0016221	1369	347.998	CCGAGCAAGGCCCTGCTTCC	NM_001170753	PPP1R32
uid_0032045	1368	347.744	AGATTAAAAAGGAGGTACAA	NM_002974	SERPINB4
uid_0045970	1367	347.491	GGGAGGGCTCTGCCGGAAGG	NM_015721	GEMIN4
uid_0047450	1365	346.984	TCCAGGTGGTCACGAGGTTC	NM_016729	FOLR1
uid_0054544	1365	346.984	TCCGGAGCTGCTCTGAGTCC	NM_024721	ZFHX4
uid_004297	1362	346.223	GCACGTCCTCCCGCGCCGAG	NM_001010897	SERP2
uid_0011663	1361	345.97	GGAGCCATGTGTGCCCCCGC	NM_001136023	NFE2
uid_0066992	1361	345.97	GTGAGGACAAGTCATGGCAA	NM_181688	KRTAP10-10
uid_0027191	1359	345.463	CCAACAGCTGTCAGCGGCGG	NM_001287242	ARHGAP6
uid_0058147	1359	345.463	GTCGTTAGCGGGTATCCTGG	NM_033126	PSKH2
uid_0010295	1358	345.21	CCCCCTGCCTCTCTTCTCCG	NM_001128208	LEPROTL1
uid_0064193	1356	344.703	AGACGAAAGGGCTTGAACCG	NM_153638	PANK2
uid_0039588	1355	344.449	AGCTCTTCCCACCCTCACTG	NM_006467	POLR3G
uid_0017681	1354	344.196	GTGTAGCTACTGATGTCAAG	NM_001190457	CORO2B
uid_0022189	1354	344.196	TCTGCTCTGTCCTGAAAACC	NM_001256301	HPGD
uid_0055620	1354	344.196	GGGAGCGGCCGCGCGGACCT	NM_030786	SYNC
uid_0061121	1350	343.182	GGCGGCAGGGACGGGCCTCC	NM_139245	PPM1L
uid_0022474	1348	342.675	GGCGTGTCAGCGACAGTGTG	NM_001256717	SNAP91
uid_0029897	1348	342.675	GATAGAACTGGAACCAGAGC	NM_002023	FMOD
uid_0052754	1348	342.675	AGCGTCCCTCTCCAAGGCCC	NM_022068	PIEZO2
uid_0033017	1347	342.421	CGGCGGTGGCTATTTATAGT	NM_003405	YWHAH
uid_0013046	1344	341.661	GGGTATTGTTCTGTACCCTG	NM_001144960	ANKUB1
uid_006819	1342	341.154	GATCGAGAGAGAGAAGCTGG	NM_001042747	FGR
uid_0021566	1342	341.154	ACAGAAAGCCTGAGAGCTGC	NM_001244816	FOXP1
uid_0028849	1340	340.647	GGTCCTGGCTGGGAACGAGC	NM_001541	HSPB2
uid_0061106	1338	340.14	CTCTTGGAGCCCGGTGCCCT	NM_139239	NFKBID
uid_0060783	1337	339.887	CTCAGAAGCCGCCAGTCCAG	NM_138732	NRXN2
uid_0069710	1337	339.887	GCTCAAAGCTGAGCCGTGGG	NM_206922	CRIP3
uid_008617	1333	338.873	GGAGTGGCAAGAGCGCAGCA	NM_001099678	LRRC58
uid_0049264	1331	338.366	CCCTCCGATTGGAGGAGGCT	NM_018351	FGD6
uid_0056341	1330	338.112	TGGCAGGAGGCCCACTGGGT	NM_031949	TTLL2
uid_0060073	1326	337.099	GACTGCGAGGGTCTGCGTCC	NM_133367	PAQR8
uid_0030148	1324	336.592	TGGTGTGAGAGACTGACGTG	NM_002130	HMGCS1
uid_0066897	1323	336.338	GTGTTGTGCCCACCAGCTTG	NM_181606	KRTAP7-1
uid_0027406	1316	334.564	GCTTATAATACAAGCTAAAC	NM_001288580	BROX
uid_0012658	1313	333.804	CGAACGGGTATCGGTAGCGC	NM_001143813	BDNF
uid_0036546	1310	333.043	CCTGTGTGACCTCGGGTGAG	NM_005072	SLC12A4
uid_0055421	1307	332.283	GGAAGCTGCCATGTTGAGTG	NM_030578	B9D2
uid_0058391	1304	331.522	AGCGGGAGGCCTCCAGCAGG	NM_033316	MELTF
uid_009122	1303	331.269	GTGGTGGCGTCGTAACGCCT	NM_001105518	SWT1
uid_0034946	1302	331.015	GAGGGCGCCTGGGCCACCTC	NM_004333	BRAF
uid_0039602	1301	330.762	GGGGCGAGGGTCAGTCACGT	NM_006471	MYL12A
uid_005936	1300	330.508	AAGCAGGCTAAAGATGCCCT	NM_001037325	CEP112
uid_0070074	1298	330.001	CCGTCGGAAGCCCACCCCTG	NM_207430	C11orf88
uid_0070086	1297	329.748	GATCAGGAGGCTGCCCCACC	NM_207444	C15orf53
uid_008088	1294	328.988	TTGTGGTTGGTGGTGGGGAC	NM_001085488	TMEM150B
uid_0040788	1294	328.988	GGAAGCGCGAGACGGGCCGG	NM_007032	TRIOBP
uid_00879	1293	328.734	ATTGCGCCCTGCCATATGCC	NM_000387	SLC25A20
uid_0067353	1293	328.734	TCCTCCGTAGCAGGTCTCAG	NM_182538	SPNS3
uid_0041394	1291	328.227	GCGGAGCTAAGATGGTGATG	NM_007367	RALY
uid_0048469	1290	327.974	ACCAGCGTGGATTTTGGGAG	NM_017946	FKBP14
uid_0031885	1289	327.72	CGACAAGGCGCGGGTCGTAG	NM_002902	RCN2
uid_0043842	1288	327.467	GGGGGAGGTTAAGTGGAGCT	NM_014628	MAD2L1BP
uid_0033695	1284	326.453	GATGGCCCAAAAGGGAAAGT	NM_003719	PDE8B
uid_0012682	1283	326.199	ACAAAACTAAATCTTGAGTG	NM_001143831	GRM5
uid_001737	1280	325.439	AGGGCCTAAGATTTTCCTCC	NM_000785	CYP27B1
uid_0049693	1280	325.439	GAGGCTCGAAGATAGCAAAC	NM_018682	KMT2E
uid_0059649	1278	324.932	GCCAGTGTATGTCAGGAGGG	NM_080743	SRSF12
uid_0044132	1275	324.172	GGAGCCCGAGGGGTGAGGCT	NM_014750	DLGAP5
uid_0058544	1274	323.918	GGGCCGGGCTCCGGGCCTCC	NM_033446	MVB12B
uid_006313	1273	323.665	GAATGTGTGACCATTTCCAA	NM_001039891	ZNF674
uid_008754	1272	323.411	GCTCACTGTGCGCGACTGCG	NM_001100396	C2orf73
uid_0020087	1269	322.651	GGAGTCGGGGCGGTGTGCTG	NM_001204884	RAB43
uid_0031852	1267	322.144	AGCCCTCATGACCCTGACCC	NM_002889	RARRES2
uid_0034415	1266	321.891	GGCGGTTTCTCGAAGGCAGT	NM_004068	AP2M1
uid_0050203	1266	321.891	AGGGGCGTCTACCGGAGTCC	NM_019066	MAGEL2
uid_0041474	1265	321.637	GTGCAGGGAAGGCCATCCCA	NM_012096	APPL1
uid_0059733	1264	321.384	GGTCTGAAGCCACATAGAGT	NM_080833	RBBP8NL
uid_0067004	1264	321.384	GCCATCTCCCCGCCCAGGCG	NM_181701	QSOX2
uid_0013103	1263	321.13	GTATCTGTGTCGATTATTTT	NM_001145006	MUC7
uid_001672	1259	320.116	AGATGCGGGGCACTGGAGAA	NM_000749	CHRNB3
uid_0024977	1257	319.609	GGCCCGCGACTCCGCTCCCG	NM_001278608	BFSP1
uid_0063822	1256	319.356	CAAGAGGGGGGCTGGAACAA	NM_153213	ARHGEF19
uid_0018693	1255	319.102	TTCCCCAGCCACTGGCCCCG	NM_001198546	NOL4
uid_0062314	1255	319.102	CCTCGGGTCCATCACACTCC	NM_147150	PALM2-AKAP2
uid_0029347	1254	318.849	GCTCGTCACTGCTGAGCCTT	NM_001783	CD79A
uid_0055322	1253	318.595	GAAACTAATCTCTCCTCATC	NM_025233	COASY
uid_0058114	1251	318.088	ATCCAGACGCTGCAGAAACC	NM_033113	ZNF628
uid_0025304	1250	317.835	GAGAAAACGCTTTTCTCCGC	NM_001281715	PHB
uid_0052083	1250	317.835	GGCTCATGGGAAATAGAGTA	NM_021163	RBAK
uid_008415	1248	317.328	CACTCGGTCTGAGAGGTCGG	NM_001098805	ANKRD20A4
uid_0029957	1248	317.328	TGCGGAGGCCGGGGTTGCCG	NM_002048	GAS1
uid_0011522	1246	316.821	CGGATGGGCACGGGGCTTGC	NM_001135726	HMBOX1
uid_0015457	1245	316.568	GGACCCGGACAGCCGGTAAT	NM_001166131	EME1
uid_0029498	1245	316.568	GAGGGAAGCGGGGACCCTCG	NM_001849	COL6A2
uid_0058427	1245	316.568	GGAGGGGAAGATGAGAAGAG	NM_033364	MAATS1
uid_0011833	1244	316.314	TGGCAGGGAGGAGCCTCGCC	NM_001136263	C2CD4C
uid_0020207	1244	316.314	TACACATAGAGGGAGTCTCC	NM_001206626	TRIM49B
uid_0023437	1244	316.314	GCCGCGTAGGAGCGTGCGTT	NM_001267803	PAAF1
uid_0038884	1244	316.314	TCGGGTGGGATGAGCGCGCG	NM_006154	NEDD4
uid_0066193	1244	316.314	TTGGGAGCTCCCCACTTCAG	NM_178019	CATSPER3
uid_004526	1243	316.061	GGAGCCTGGCGGGAAGCTCG	NM_001012614	CTBP1
uid_0013999	1243	316.061	GGGCGGAGCCACCCTGGCAC	NM_001146157	FAM25A
uid_0038036	1243	316.061	TCCACCCCGCCCTGCTCGCC	NM_005745	BCAP31
uid_0059926	1242	315.807	GGCTTCTGTGCTTGCAGTAA	NM_130783	TSPAN18
uid_007829	1241	315.554	TTCTTTGGGGCAGGGGGCTG	NM_001081492	KRT80
uid_008075	1240	315.3	GAGTCAGGGAGAGCATCTTG	NM_001085476	FOXD4L6
uid_0038260	1240	315.3	GTCGCTGCCTCACCCGCGCC	NM_005854	RAMP2
uid_0018671	1239	315.047	ATGCGAAGAGAGGAAGCTCT	NM_001198	PRDM1
uid_0021088	1238	314.793	GGGCTTCAGCACCGCGCCCA	NM_001243116	NFKBIB
uid_0044750	1236	314.286	ACCGGGGCCGAGAGCCCAAT	NM_015051	ERP44
uid_0067933	1235	314.033	GGCGCAGTCTGCAGGCTCTC	NM_194291	TMEM65
uid_0036870	1232	313.273	CGGGGAAAAGTGGGGAGCCC	NM_005224	ARID3A
uid_0064335	1231	313.019	GCTCCAGCGGCTCCGGGGCT	NM_153813	ZFPM1
uid_0033510	1230	312.766	AAAAAATTAGCTGGGCGTGG	NM_003634	NIPSNAP1
uid_008733	1227	312.005	GGCTACGGGCAGTTGACAGG	NM_001100159	C7orf57
uid_0055461	1225	311.498	ATAAGGAGGGACGGGAAGCA	NM_030624	KLHL15
uid_008993	1222	310.738	GCATCTGCGTAGCAGCGCCG	NM_001102605	IMPDH1
uid_0012405	1221	310.484	CTCACCCTCAACCTCACTCC	NM_001142618	STRA6
uid_0054313	1219	309.978	GTCCCGGGCTGGCGGAGGCC	NM_024607	PPP1R3B
uid_0064973	1217	309.471	TCCGACTGGACTCGCCCACC	NM_173514	SLC38A9
uid_004064	1216	309.217	ACTCAAAACCAACCAGGCAC	NM_001008740	TMCO2
uid_0068923	1216	309.217	GCGCGGCTGCGGAGTTCAAA	NM_199170	PMEPA1
uid_0034942	1212	308.203	GATGGGATGAGTGATGCCAG	NM_004331	BNIP3L
uid_008086	1210	307.696	GAGTTTCGCTCTTGTTGCCC	NM_001085488	TMEM150B
uid_0021844	1209	307.443	GTAGGGGGTGGGGTTCCGCG	NM_001253389	ISYNA1
uid_0034999	1209	307.443	CACCGCGTCTATGCGAGGCC	NM_004360	CDH1
uid_0021501	1207	306.936	AAAACAAATAGTCCATGCCC	NM_001244638	ARID5B
uid_0058893	1206	306.682	CTAACGGCAGTTGCACAATA	NM_052913	TMEM200A
uid_0063966	1206	306.682	AAGGGACAGGCTGGGCGCAG	NM_153331	KCTD6
uid_0039357	1205	306.429	TTTAGACGGCCTTTCATTCC	NM_006359	SLC9A6
uid_0030977	1203	305.922	GGGGGCCGCCATGTTGGTTT	NM_002496	NDUFS8
uid_0061009	1203	305.922	GTGTGTCCCCCGAGATGTCG	NM_139062	CSNK1D
uid_0011122	1202	305.669	CTAGGAGGCGATGATCGGGC	NM_001134647	AFAP1
uid_0033943	1200	305.162	GGAGCCCTCGGCTCGCGCTG	NM_003827	NAPA
uid_002337	1199	304.908	CGTGTGTATCCCCTTATGTA	NM_001001659	OR2A14
uid_0056827	1199	304.908	GAAAAGAGCAGTGAGTGTTT	NM_032313	NOA1
uid_0069266	1198	304.655	CGTTCGCAGGTGCCCGGAGC	NM_201630	LRRN2
uid_004700	1197	304.401	CCCTTCAGGCCAGCGGGGCC	NM_001013632	TCTEX1D4
uid_0069620	1197	304.401	CTGGCGGATTACCTGAGGTC	NM_206824	VKORC1
uid_006838	1194	303.641	AGCCGAGGGCGCGCAGAGTG	NM_001043318	ELMSAN1
uid_0014125	1193	303.387	GGTATGTCCGGGTTTAGGGA	NM_001146683	TMEM253
uid_0043938	1193	303.387	ATCCGCCACGCACGTGCACG	NM_014673	EMC2
uid_0053539	1193	303.387	GGCTCTGGCTACTACAGAGC	NM_022963	FGFR4
uid_0058943	1193	303.387	GGACGGTGTGGGCAGAGCGT	NM_052944	SLC5A11
uid_0069755	1193	303.387	TCAGAAGTGTAATCCTAGGT	NM_207006	FAM83A
uid_002007	1192	303.134	GGGAGCTGGGGGCTGACTCC	NM_000912	OPRK1
uid_0050878	1190	302.627	TCACCACACAAAAGCCCAGC	NM_020384	CLDN2
uid_006592	1187	301.867	GTGGGTTGTGGCCCTGGCCC	NM_001042391	non
uid_0021210	1187	301.867	GCGCAGCCGAGGCGGGACCC	NM_001243342	CCDC40
uid_004216	1185	301.36	TTTTGGGGGTGCTGTGGAGA	NM_001010853	PM20D2
uid_0068407	1185	301.36	GAAAGAGTACAGGAGAGAAC	NM_198477	CXCL17
uid_0068500	1184	301.106	ACTAAGTCGAATTTGCAGTT	NM_198524	TEX9
uid_00738	1183	300.853	CGTCAGTCGCACCCGGAGAA	NM_000325	PITX2
uid_0038373	1183	300.853	GGGCCAATCACGCGCCGCCC	NM_005907	MAN1A1
uid_0054414	1183	300.853	GCGCGCCGGGCGTGAAGTCC	NM_024656	COLGALT1
uid_006595	1178	299.585	CTCTCAGTGCCTTGGAAGAC	NM_001042395	non
uid_0043064	1178	299.585	AGGGCAGCCACAATCTTATC	NM_014224	PGA5
uid_0019911	1177	299.332	GGCAACTGCAGGGGCGCCCG	NM_001204265	NR3C1
uid_0041931	1177	299.332	GTGGGCAGGAAATATTTCAC	NM_012322	LSM5
uid_008250	1176	299.078	GAGCCCTTGAGAGCCACTCC	NM_001098478	HLA-F
uid_0020078	1176	299.078	GGCGGGCTGCGGGCTGACCT	NM_001204871	URGCP-MRPS24
uid_0020632	1176	299.078	CCCGGGCAGCCGAAGTCGTT	NM_001242336	MFAP3
uid_0033443	1176	299.078	GAGCCTGGCCGCGGCGTGAT	NM_003597	KLF11
uid_0062167	1173	298.318	CGGTTTTGCGCGGGGCGCAG	NM_145702	TIGD1
uid_0060108	1172	298.065	GGCGGGCCTCGCCGCTCTGT	NM_133439	TADA2A
uid_0028642	1171	297.811	AATCTGAGACTGGGGCTGCG	NM_001437	ESR2
uid_0031822	1171	297.811	GGAGGCTCACTTCCTGTCCA	NM_002872	RAC2
uid_0029754	1170	297.558	GGACCGGAGCCGGCAGGCGG	NM_001958	EEF1A2
uid_0068105	1170	297.558	CTTCGATCTGCGGCGGTGGT	NM_198082	CCDC57
uid_0057322	1169	297.304	GCTCAGACCACGCCCACTCA	NM_032581	FAM126A
uid_0016492	1167	296.797	CAGAGTGGTAACCCTCCCCA	NM_001171949	KXD1
uid_0033086	1167	296.797	AGGTCTGATGGCGGGGAGAT	NM_003441	ZNF141
uid_0064161	1165	296.29	GGACGGGAAATGAGGGCAAG	NM_153609	TMPRSS6
uid_004897	1164	296.037	CAGGCTAGCTGGCACGGCGG	NM_001015072	UFSP1
uid_0062865	1164	296.037	GGAAAACAGTGGGCGGGCCG	NM_152424	AMER1
uid_0045228	1161	295.276	AATGGGTGATTCACATCTTG	NM_015303	VPS8
uid_0057133	1160	295.023	GCGGTGCGGGGCCGGCGGTG	NM_032477	MRPL41
uid_0019196	1159	294.769	TCTGGGATGGTTCTGGTCTT	NM_001199461	PDCD2
uid_0056342	1159	294.769	CACACACAGCTTTGGGGCTG	NM_031950	FGFBP2
uid_0060398	1159	294.769	GGACTTCACTCTTCCGGCCT	NM_138346	KIAA2013
uid_008643	1158	294.516	GAGCCATGGGCGCCTACGCG	NM_001099737	WDR83
uid_0012970	1157	294.262	TGAGGTCGACTGGGCAGTAG	NM_001144885	CITED1
uid_0028051	1157	294.262	AAAGAAACGCAAGCCTACAG	NM_001290258	ASB15
uid_0038880	1157	294.262	CCGTTGTCGCGTCAGGGACC	NM_006153	NCK1
uid_0050591	1157	294.262	CCTTAGTCAGAGCAGGCCCC	NM_020166	MCCC1
uid_0027562	1154	293.502	GTGGTGCCGCGTGAGTGCCT	NM_001288824	GDF9
uid_0059776	1154	293.502	GCTGCGGTCTCCTCTTATCA	NM_080870	DPCR1
uid_0050159	1153	293.249	CGGAGAAAACTTCAGAGTAC	NM_019044	CCDC93
uid_0037792	1152	292.995	GCTGGCGGCTACGCTGCCTG	NM_005627	SGK1
uid_0052036	1151	292.742	GAAGCTGTAGCGAGAGCCAT	NM_021138	TRAF2
uid_0059241	1150	292.488	CTCCCCCTTCGGCCCCGGCG	NM_057179	TWIST2
uid_0020874	1149	292.235	GGGAAGCACACAGGAGCTGA	NM_001242789	BRF1
uid_0053065	1148	291.981	CGCCGATCACGGCGTAATTA	NM_022370	ROBO3
uid_006904	1147	291.728	GGCGCCCTGACTGCGGGGTG	NM_001048212	CEMP1
uid_0017068	1147	291.728	GAGGCAGAGGCGGTCTGGGC	NM_001177599	SUCLG2
uid_0047031	1146	291.474	TAGGATGAGGCTCCGGCATA	NM_016417	GLRX5
uid_005054	1145	291.221	ACCCTGCCCGGACAAGACCT	NM_001017973	P4HA2
uid_0036039	1145	291.221	AAGCGTAGTTATTGGGGCTT	NM_004849	ATG5
uid_0048992	1145	291.221	GGTCGCAGAGCAAGCGGGTC	NM_018215	PNMA8A
uid_0050736	1145	291.221	GTCGCGATTGGCTACGGGCC	NM_020247	COQ8A
uid_0014432	1144	290.967	CCTCGGCCTCGGCTCCAGCC	NM_001160224	RNF170
uid_005579	1142	290.46	CAAGAAGACAGAAAGGGGAC	NM_001031700	FAM198B
uid_0049062	1140	289.954	GAGGAAAGTGAAGCACAGAC	NM_018246	CCDC25
uid_0049212	1138	289.447	TTCACAAACGGAGGAGACGC	NM_018322	SAYSD1
uid_0013365	1137	289.193	GAATCACTTAGGATGGTCCT	NM_001145261	NCOA4
uid_0056223	1137	289.193	GGAAACCAGGACTGGATTCG	NM_031890	TMEM121B
uid_0069581	1134	288.433	GTGAGCTTTGCAGCCAGCCC	NM_205849	FAM9B
uid_008995	1133	288.179	TACCCTCGCTGAATCTGGGA	NM_001102605	IMPDH1
uid_0030271	1132	287.926	GAAACACAGGCAGGAGCCCC	NM_002183	IL3RA
uid_0013058	1131	287.672	AGGAACAACTGCAGGGAACC	NM_001144966	NEDD4L
uid_0028073	1130	287.419	GGGCAGTTGCACTTCCTGTG	NM_001290270	LILRA2
uid_0037978	1129	287.165	GCGGCCTCCTACGGCCCCAG	NM_005718	ARPC4
uid_0041713	1128	286.912	GAGGGCCCAGGGCACATAGT	NM_012228	MSRB2
uid_0042273	1128	286.912	GTCCCCCGCGCTCCTGCCTG	NM_013230	CD24
uid_0048953	1128	286.912	GCGTCAGTCTCCCATTCGGA	NM_018196	TMLHE
uid_0015640	1127	286.658	TGATGTGCTCTTCTTGGGCA	NM_001166436	ITIH1
uid_0051045	1127	286.658	GCTTTCAGTGCTCAGGACAT	NM_020480	ANK1
uid_0036558	1126	286.405	GGAGTCGCCCCGAAAGCGTC	NM_005077	TLE1
uid_006666	1124	285.898	AATGCAACCGGCTAGGAAGG	NM_001042473	ACBD5
uid_0024427	1124	285.898	CCATGGCAGGGTGGTGCACT	NM_001277206	P2RY6
uid_0034040	1123	285.645	GGTCTGCAGCCGGGGACCAA	NM_003877	SOCS2
uid_0036509	1123	285.645	AAGACCGCTTGAGCCGGGTA	NM_005059	RLN2
uid_0019910	1122	285.391	CTGCCCCCACGCCCTCCGCG	NM_001204265	NR3C1
uid_0043571	1122	285.391	CTACAGTCTTCCCCTCTCTT	NM_014467	SRPX2
uid_0068842	1122	285.391	TCAGGAGTTGGAGACCAGTC	NM_199001	CYSRT1
uid_0065848	1120	284.884	CTCCGGAAGAGGGCTGGCCC	NM_175921	C5orf51
uid_0047201	1119	284.631	GGTACGTGGTGTGCAGTACG	NM_016521	TFDP3
uid_0019308	1117	284.124	AGGCGCAGCGTCAGGGCGGG	NM_001199745	ARL2
uid_0065551	1117	284.124	CACGCGCGCCGAGCAGCTGA	NM_174938	FRMD3
uid_0011375	1116	283.87	GTCATGATGAGGCACGGACG	NM_001135211	FKBP6
uid_0034279	1116	283.87	ACGTCTTAGTTAAGCGTGCG	NM_003991	EDNRB
uid_0026243	1114	283.363	AGAGTCGAGCCGGGAGGCGT	NM_001284214	TRIP12
uid_0034702	1114	283.363	GGACCGGGGCAGGCAGGTGA	NM_004209	SYNGR3
uid_0048896	1113	283.11	GGGGCAAAGCGGAGAGTGGT	NM_018164	INTS13
uid_0046870	1112	282.856	AAGAGGCTGGAAAGGAAACG	NM_016315	GULP1
uid_0059408	1112	282.856	TCTGCGCATCCGGGGGTCGC	NM_080416	2019-09-04
uid_0032793	1111	282.603	TCCCGAGTCACTGGGGGTTG	NM_003302	TRIP6
uid_0033716	1111	282.603	AACTCCTCCAGTTATCCCGC	NM_003729	RTCA
uid_0056797	1111	282.603	AGTTGGCTGGCTCTCGGTAT	NM_032301	FBXW9
uid_0043165	1106	281.336	GCGGGGCCAGGGGCGGGGGA	NM_014272	ADAMTS7
uid_0048303	1106	281.336	GGAGCCCGCCGCTCTGTCCT	NM_017866	TMEM70
uid_0043047	1105	281.082	GCACGGCGCGGGAAGAGGCC	NM_014214	IMPA2
uid_0011263	1104	280.829	TAGTAAGAAGGGACAGAGCT	NM_001135049	JDP2
uid_0020744	1104	280.829	GCGAGATCGGCTGCGAGACC	NM_001242534	MFSD11
uid_0021926	1104	280.829	GATGGGCTTGTGCGCGGACC	NM_001253902	MEST
uid_0053949	1104	280.829	GCGCGGGGAGGCGAGGATCC	NM_024121	TMEM185B
uid_005837	1103	280.575	GGGAGCTGGGCGGTGTCCCC	NM_001034850	RETREG1
uid_0043311	1103	280.575	GGGCCAAAGAACGGAGTAAG	NM_014343	CLDN15
uid_0050073	1103	280.575	AGGCTCAAAATCCTCCAGAC	NM_019002	ETAA1
uid_0066305	1102	280.322	CTCGCGCGACAAGTAGTTGC	NM_178270	ATG4A
uid_0069995	1102	280.322	ACGTGGAGTAGGACACAGCG	NM_207385	C16orf47
uid_004416	1101	280.068	GGGGACAAAGGTGTCTCCTG	NM_001011713	NAA30
uid_0013534	1101	280.068	CGGGGACACGTGAGGCCGCT	NM_001145425	NR1D2
uid_0022123	1100	279.815	TCGCCCCGTGAGTGCCGTTT	NM_001256169	APOM
uid_0052477	1100	279.815	GTCATTAAGCAGCTTAGTCC	NM_021826	FASTKD5
uid_0029044	1099	279.561	CAGACGGGTGCGCGCCCCTA	NM_001658	ARF1
uid_0046645	1098	279.308	GCGGGCACCGGCCGACATGG	NM_016199	LSM7
uid_0014469	1097	279.054	GCACCGCTCCCCAGCGCGCC	NM_001160333	NFASC
uid_0034319	1097	279.054	GTCCGGGTTCCCAGGTCCCT	NM_004018	DMD
uid_0035444	1097	279.054	GGAGAGGGTGGGAGGGTTTC	NM_004564	GATB
uid_0025697	1096	278.801	AATGACAAGCTGAAGAATTT	NM_001282492	ARMH2
uid_0053802	1096	278.801	GCTCACCCGGCGGCGCAAGC	NM_024054	C7orf25
uid_0053822	1094	278.294	GATCTGCCTACTGTCCTGCT	NM_024065	PDCL3
uid_0057225	1093	278.041	AGGAGGCTGTGCGTGTGAGC	NM_032526	NT5C1A
uid_0032877	1092	277.787	ACGGGGACGGTCGTGAGATC	NM_003339	UBE2D2
uid_007238	1091	277.534	TCTTTCTGCGGGACCCTCTT	NM_001079536	ART5
uid_008796	1090	277.28	GAAGGCGGGAGAGAAGGGGA	NM_001100595	SKA2
uid_0022833	1090	277.28	GCCAGACATGGCGGAAGGTA	NM_001257999	ANKFY1
uid_0011177	1089	277.027	GAGCTGAGATTTGTGTGGAG	NM_001134734	C1orf94
uid_0028090	1088	276.773	CTGGTGGATTCAATTTTACT	NM_001290312	CTNNA1
uid_0036882	1088	276.773	GCGGGTCGGAGGCTCCTCCC	NM_005230	ELK3
uid_0069321	1088	276.773	TCGGAAACCGGGAGTGGCGC	NM_203293	TRIM7
uid_0030712	1087	276.52	GGAGGTGTGTGTGCCCTGAG	NM_002379	MATN1
uid_0026012	1086	276.266	GGGAAATGTAGCTTTTCACT	NM_001282789	FAM71F1
uid_0070114	1085	276.013	TCAGGGACAGAAGTCCTTCG	NM_207511	C9orf139
uid_0029625	1084	275.759	GTGCCAGCTTTTTCAGACGG	NM_001901	CTGF
uid_0054117	1084	275.759	GAGGGCAGAACGCCTGCTCT	NM_024501	HOXD1
uid_0067257	1084	275.759	GGGGAGGAACAGCTTCCCTG	NM_182492	LRP5L
uid_0034978	1083	275.506	AAGGGAAGCCTTTTATTGTG	NM_004349	RUNX1T1
uid_0046210	1083	275.506	AGATGCACGGCCTACGAGAG	NM_015969	MRPS17
uid_0064077	1082	275.252	GGGCGCAGCCGTGTCGCTCC	NM_153433	ODF2
uid_0016756	1079	274.492	CACTTCTTGCTTCCCTTATT	NM_001172766	FOXP2
uid_0023105	1079	274.492	GAGAGAATCCCTCCCAGCAT	NM_001258463	PAX6
uid_007777	1078	274.239	CCGAAGGGGCGAGGCGGGTC	NM_001080843	GSTT2B
uid_0044550	1075	273.478	GGATTGGCTCGAAGTCCCTT	NM_014956	CEP164
uid_0063507	1073	272.971	TCCTGGCAGCCGGGTAGTGA	NM_152755	CNPY4
uid_0067378	1073	272.971	TGCTGCTGGAATTGAGCAGT	NM_182548	LHFPL5
uid_006262	1072	272.718	AGGTGTGGAGCTGGTTGGGC	NM_001039775	CRYBG2
uid_0021985	1072	272.718	GCCACCCATCTATGCTTACC	NM_001254949	SMARCAD1
uid_0040669	1072	272.718	ACGCCCATGACGGAGAGTCC	NM_006978	RNF113A
uid_0052098	1071	272.464	GGTAGGCAGTGTAGGGTGAG	NM_021173	POLD4
uid_0053425	1070	272.211	CTGGGGACAGCCTCCTCTCC	NM_022802	CTBP2
uid_006958	1069	271.957	CCACGGACTTGTACTCTGAG	NM_001061	TBXAS1
uid_0011312	1069	271.957	TTGGCTGATGTTTGAACTGT	NM_001135148	SLC39A8
uid_004385	1067	271.45	GAATTGGGGATGGGGGTATG	NM_001011548	MAGEA4
uid_0013442	1067	271.45	GGGATAGAGAAGCAGGCTTG	NM_001145320	ADAMTSL2
uid_0046922	1067	271.45	CCGCGTCTGATTGGCCCTTT	NM_016343	CENPF
uid_0048960	1067	271.45	ACAGAGGAGAGAGACTGGGT	NM_018199	EXD2
uid_0049676	1067	271.45	GAAACTCCGCCGGTCTCTGG	NM_018667	SMPD3
uid_0017341	1066	271.197	CTGGGAGTTAAGGGGGACTT	NM_001184720	GYG1
uid_0045070	1066	271.197	GGAGGGGGGCGTGAGCCCAA	NM_015204	THSD7A
uid_0054824	1066	271.197	GCGTGGGTGAATGCGGTCCC	NM_024864	MRM1
uid_0031317	1065	270.943	CATGCGCGGAAGGGTTGTTT	NM_002647	PIK3C3
uid_0016566	1063	270.436	GCGAGCTGACCCCCTAACTT	NM_001172309	NEXN
uid_0069577	1063	270.436	CCCGCGGCAGCCGGCGAGCG	NM_205848	SYT6
uid_0056810	1062	270.183	GCTTCGCAAGCTTCGGTTCC	NM_032305	POLR3GL
uid_007835	1061	269.93	GGAGGAAAGAGAGGGGTTCC	NM_001081563	DMPK
uid_0017465	1060	269.676	GCGGGAGTTCCGAATGCGCG	NM_001184942	FAM219A
uid_0023901	1059	269.423	AACACAGCTCCATGTTGATT	NM_001271703	ANXA8
uid_0021113	1058	269.169	GGCCGAGGGAGGAGAGGGGG	NM_001243186	PIM1
uid_0017135	1057	268.916	AGAATGGAAGACGGCAGCCC	NM_001177999	SLC34A2
uid_0052114	1056	268.662	CCCATCCCGCATTAGTTTGT	NM_021180	GRHL3
uid_0037136	1055	268.409	GAAGCACAAGAAGGCTCTGA	NM_005337	NCKAP1L
uid_0038230	1055	268.409	GGGAGGGCAAGAGGAGGGGA	NM_005840	SPRY3
uid_0010517	1054	268.155	GACTCGCTGGGAGTGGGCAG	NM_001129830	CACNA1C
uid_0032842	1054	268.155	GGGAGTTAAACGCGCCTGCG	NM_003324	TULP3
uid_003100	1053	267.902	CTACTTCAAATTGAGCTCTT	NM_001004703	OR4C46
uid_003776	1053	267.902	GCTAGTCTGTGACCTGTTCG	NM_001006628	CHRM2
uid_006594	1052	267.648	ACAGCGGCGTCCGCGGCGAT	NM_001042395	non
uid_0061291	1052	267.648	ATGACAGCAAGATCCCAACT	NM_144595	SLAIN1
uid_0062810	1052	267.648	GGTACTGACGCGCCAGGTCC	NM_152401	PDCL2
uid_0024393	1051	267.395	GGGCTCTCGCCGCCAAAACC	NM_001277120	ZNF468
uid_008635	1048	266.634	GGCGGGGTCTGCGCTGCCTT	NM_001099694	ZNF578
uid_0048244	1047	266.381	CTTCCGAGCCAAGACCCTGA	NM_017839	LPCAT2
uid_0053779	1046	266.128	GCCGCCGGAGGACTATCCCA	NM_024042	METRN
uid_0062638	1046	266.128	AGGGAGTTCTGCCCCTGCCA	NM_152325	TEX26
uid_0022003	1044	265.621	GTTTCTGTCTGATTGGTGCC	NM_001255984	COLEC11
uid_009264	1042	265.114	CGTGCTGGAAAGTGGAGGCG	NM_001110215	CENPM
uid_0048083	1042	265.114	GCGCGCCGTCTCTCGGGGCG	NM_017762	MTMR10
uid_0015593	1041	264.86	GTGACTTTTTGGGCGGGGTG	NM_001166346	MDFIC
uid_008008	1039	264.353	TAAGGAATGCGCGGCGCGCT	NM_001085049	MRAS
uid_0059866	1039	264.353	TCCGAATCAGGCTGTGGGGG	NM_130465	TSPAN17
uid_0065538	1038	264.1	TGGATGGATGGATGGATGGA	NM_174932	BPIFC
uid_0017852	1037	263.846	TTCCCATCTGCATCCCTCCT	NM_001190947	TRAF1
uid_0031627	1035	263.339	GGGTGGTTGCTAGGGACGAT	NM_002790	PSMA5
uid_0039750	1035	263.339	CTTTGCGCCTCCTACCTGGA	NM_006545	NPRL2
uid_0064564	1035	263.339	GAGGATACTGCAGCAGTGAA	NM_172059	EYA1
uid_0015499	1034	263.086	GCTAGAGCTAAGCGAGGCGC	NM_001166212	CLCF1
uid_0047364	1034	263.086	GTGGTGAATTTGCCTTTCTT	NM_016608	ARMCX1
uid_0056434	1034	263.086	GGGCTAACTGCGATGATGTC	NM_032027	TM2D1
uid_004841	1031	262.326	ACAGCAGAGGGCGATGTGGC	NM_001014445	NLE1
uid_009928	1031	262.326	AGCGGCTCTGATTGTGTGTT	NM_001127203	PCID2
uid_0019187	1030	262.072	GTGGCGCGAGCGGCCCGATG	NM_001199434	NIP7
uid_0027261	1030	262.072	AGGCCCCTTGACCAGGTGAG	NM_001287421	ZSCAN26
uid_0065173	1030	262.072	GCTCTTAGATGATCATTTTG	NM_173628	DNAH17
uid_005219	1029	261.819	ACAGGACCCACCAGGGAACT	NM_001024216	FBLIM1
uid_0046065	1029	261.819	GGGGGGGCGCTGGTGTAGGA	NM_015897	PIAS4
uid_0028240	1026	261.058	GCTGGCGTCTCTGAGGACCT	NM_001291420	GOLGA6L9
uid_0058051	1026	261.058	GGAACCGGTCGCGGAGGGCG	NM_033071	SYNE1
uid_0067276	1026	261.058	GCAGCCCCCTACCCCAAGGC	NM_182500	C2orf50
uid_002823	1025	260.805	CTCGCTCCAGCGCCTGTTTT	NM_001004301	ZNF813
uid_0060549	1025	260.805	GGCTGCCGGCAGAAGCTAGC	NM_138430	ADPRHL1
uid_0017606	1023	260.298	TCAGGGATGGGAAAAGCAGT	NM_001188	BAK1
uid_0021506	1022	260.044	ATAGTTCTTTTGATGTCCAA	NM_001244682	POU2F3
uid_0058166	1022	260.044	CTGGGCTTTACCCTCCTGGT	NM_033135	PDGFD
uid_0047795	1021	259.791	GCGCAGGGAGCACGGCCGGT	NM_017594	DIRAS2
uid_0051283	1021	259.791	CGTAGAGCAGGCGGGGCTGG	NM_020738	KIDINS220
uid_0033795	1019	259.284	GCATGGACTCTGGGTGGGGC	NM_003764	STX11
uid_0040933	1019	259.284	GGCTTGGTTAGGAATGAATC	NM_007113	TCHH
uid_0066712	1019	259.284	TTGAGCAACTGTTATATGCC	NM_181310	IL22RA2
uid_003488	1018	259.03	AGAGGACTGATGAGGGGCTA	NM_001005285	OR2AT4
uid_0050299	1017	258.777	GCGGGACTTTGTCGAGGGGG	NM_019107	MYDGF
uid_0020134	1016	258.524	CGGTCTAGGACGCAGCAGGT	NM_001205254	OCLN
uid_0043901	1016	258.524	GCCGACGCCTGGCATAGTTG	NM_014656	KIAA0040
uid_0012550	1015	258.27	AGCAGGGTTTGAGACTGGCC	NM_001142933	CHAT
uid_0060653	1015	258.27	CCTCCTGCCTGCCCCAGCCG	NM_138481	CHADL
uid_0013782	1014	258.017	AAGACAGGCAGGTGTCCCCG	NM_001145774	ADGRG1
uid_0020231	1014	258.017	TGAGCGAGTACTGTCCACAC	NM_001206682	ATF7
uid_0048841	1013	257.763	CGCCCAGGGAAGCCTTGACA	NM_018140	CEP72
uid_006527	1011	257.256	AAGATGGGGTGAGTTTTGAG	NM_001040663	GAGE1
uid_0049585	1010	257.003	TCAAAGCGGCCGCGCGTTTG	NM_018561	USP49
uid_002761	1009	256.749	CCGGGTTCCCGTCTGTGTGG	NM_001003938	HBM
uid_0058333	1009	256.749	GGGAGGGAGCTGTGGGGGTG	NM_033272	KCNH7
uid_0066052	1009	256.749	CCAGGCGCGGCGGTACCTCA	NM_177476	LYNX1
uid_002395	1008	256.496	GGTGAGGCAGGTGGTCCGGG	NM_001001710	FAM166A
uid_0011433	1006	255.989	GTCTGCACTTCGGCTGCTCT	NM_001135598	CLHC1
uid_0027884	1006	255.989	GGGGGAGGGGAGGGACCAGG	NM_001289998	THPO
uid_0068830	1004	255.482	ACGCCGGGAGTCGGGGGCTA	NM_198995	CCDC178
uid_0011809	1002	254.975	AGCAGTTCCGCGCCTTCCAG	NM_001136232	SEC13
uid_0043694	1001	254.721	GGCGCGCTCGCTCGCCGGAA	NM_014553	TFCP2L1
uid_0064928	1001	254.721	GGTTGCTGGGTACTTGGCTG	NM_173492	PIP5KL1
uid_008087	1000	254.468	GCGCCATTGCACTCCAGCCT	NM_001085488	TMEM150B
uid_0014509	998	253.961	GGCAGTGCAGGAGCGACCGG	NM_001161342	TMEM171
uid_0042327	997	253.708	GCGATTTGGACTAGTTTCCC	NM_013250	ZNF215
uid_0047671	997	253.708	AGGGTGGGAGGTGGATGGTT	NM_017523	XAF1
uid_0016826	996	253.454	GCCTGGAAGGGCGCACAGGC	NM_001173463	KIF21A
uid_0019058	996	253.454	TTGCCCTCGTCGAGAGCCAT	NM_001199172	MGAT5B
uid_0014963	993	252.694	GCTAGCAGGTCTGTCTGTCC	NM_001164310	FAM166B
uid_0032335	993	252.694	GGGTGTGTTTCGGAGTCTGG	NM_003090	SNRPA1
uid_0056425	992	252.44	GGGAAAAACATCTCTCTGTC	NM_032024	LRMDA
uid_004224	991	252.187	GCTTGTTGTGCTGGGAGCTA	NM_001010857	LELP1
uid_006461	991	252.187	CAAACTGGAATTAAACTGCT	NM_001040429	PCDH17
uid_0017494	990	251.933	AGGGGCTGAGGAGTGAGGCT	NM_001184977	UQCC1
uid_00255	988	251.426	GGGGCCCTTCCCGAGCCCAG	NM_000121	EPOR
uid_0028009	988	251.426	GGCTCGGCGGCGAGGGGAGG	NM_001290214	CTBP2
uid_0064992	988	251.426	AGAACTTTACGTGAGTTCCC	NM_173523	MAGEB6
uid_0050568	985	250.666	GCGGAGGCCGCCTGCTAGCA	NM_020151	STARD7
uid_0051094	984	250.413	GTGAGAAGCTCTGCTCACCC	NM_020639	RIPK4
uid_0058406	983	250.159	GTGCGTATGCTGTGGGGTTG	NM_033340	CASP7
uid_006921	982	249.906	TGGGTCTTGGGACCTCGAGT	NM_001048249	SMIM15
uid_0013175	982	249.906	GAGGAGGGCGGGCCCAAGCG	NM_001145065	CCSER1
uid_0023988	981	249.652	GCGGGGCCGGGAACGCGCGT	NM_001271822	SERPINB6
uid_0010806	979	249.145	CCACTTGCTGGGCTGAGCCG	NM_001130689	HMGB2
uid_0026183	979	249.145	TTCTAGGAGCCCGGTCGTCA	NM_001283	AP1S1
uid_0044813	979	249.145	ACAGTCCCTGGAGGCGGCGC	NM_015078	MCF2L2
uid_0054967	979	249.145	TTTCTCATTGGCTTCCCCCG	NM_024954	UBTD1
uid_0049128	978	248.892	TCCCCCCTCCTCCTGCTTCG	NM_018280	PRR34
uid_0057410	978	248.892	CCGGGCGGTGAGTTGTCCCT	NM_032632	PAPOLA
uid_002278	974	247.878	CCTCTATGATGACATCGCCC	NM_001001435	non
uid_0033751	974	247.878	TCTCTTTCCGCGGTGGCGTC	NM_003745	SOCS1
uid_0041612	974	247.878	GAGCGCAGGTGACCGGCAGG	NM_012168	FBXO2
uid_0013966	973	247.624	AGGCGTGCGGGGGCGTGCAG	NM_001146095	FAN1
uid_0050480	973	247.624	ATGGGTGGGGCGTCTGAGTT	NM_020061	OPN1LW
uid_0017714	972	247.371	GCGACCCGCCAACTCAGCCT	NM_001190481	CLSPN
uid_0032467	972	247.371	CCTGGGTGAGAGAGGCTTCA	NM_003146	SSRP1
uid_002618	971	247.117	GCTCTCAGCTTAAAGGATCT	NM_001002841	MYL4
uid_0041350	971	247.117	CTGACAAAGCTAAGGGTAAA	NM_007351	MMRN1
uid_0048857	970	246.864	GGCGCCCGAGCCGGCCCTGG	NM_018146	MRM3
uid_0060415	970	246.864	GTCCGTTATAATTTCAGCCC	NM_138356	SHF
uid_0069287	970	246.864	GCGGGTGGAGATTGGCGCCG	NM_202001	ERCC1
uid_0064864	968	246.357	GTTCCACACCCCGGGGAGCC	NM_173464	L3MBTL4
uid_0014329	967	246.104	GCTAGCCTGCGAGCGCGTCC	NM_001159736	BUD13
uid_0021742	967	246.104	GCTACCCGAGTCCGAGTCCC	NM_001252152	SLC39A9
uid_0041189	967	246.104	GCGGCCGAGTACCCCTCCCT	NM_007246	KLHL2
uid_0045320	967	246.104	GGTGGTGGCTTTTCCGGGTT	NM_015345	DAAM2
uid_0060802	967	246.104	GAGAGAGGGAAATGTTGACG	NM_138768	MYEOV
uid_0066874	964	245.343	CAGTAGGACGCGGGGCACGC	NM_181575	AUP1
uid_0028405	963	245.09	GCTGTGCATTTATCCTGCTT	NM_001322	CST2
uid_0062862	963	245.09	ACGAGGTTCTTCCTTCGCTT	NM_152423	MUM1L1
uid_0022355	962	244.836	CAGGCAGCACACCCTGCAAG	NM_001256541	TMEM204
uid_0058827	962	244.836	TCGCTACCTCGGCACCCAGC	NM_052877	MED8
uid_0063196	962	244.836	GGTGCGCTAGGGGCGCGTCC	NM_152599	MFSD6L
uid_0013459	961	244.583	TCGGCTCCGAGAGGCTCATC	NM_001145347	ZNF576
uid_0065109	961	244.583	CAGGCAGAGGCTGCTCCATG	NM_173574	ZNF683
uid_003085	960	244.329	GACTCTGGAGCTTCCCTCCT	NM_001004698	OR2W5
uid_0065690	960	244.329	GTAGGGAGAAGGACGAAGAG	NM_175619	ZAR1
uid_002274	958	243.822	GTTGACGCCTCAGGCAGCGG	NM_001001418	TBC1D3C
uid_007542	958	243.822	GGGGCGGCCCGCGCCGGTCC	NM_001080467	MYO5B
uid_0013874	956	243.315	GTTTTGTCTTTAACGGTTCT	NM_001145946	SLCO1C1
uid_0031280	956	243.315	GTGGGCGGGCACGTTTGCCT	NM_002631	PGD
uid_0047728	956	243.315	CCCCGAGGACCCGCGTCGCC	NM_017560	ZNF853
uid_007038	955	243.062	GTGAGAGGCTCCTGCCTGTT	NM_001077	UGT2B17
uid_0042338	955	243.062	ACGGTAATGAGGGGGATGTC	NM_013254	TBK1
uid_0057293	955	243.062	CCTGAGGCTCTGCTTGGCGC	NM_032564	DGAT2
uid_0064752	955	243.062	GCGACCCCTTTCCTCAGGCG	NM_173078	SLITRK4
uid_0034518	954	242.808	CGGGCAGGAGAGGCCAGTAG	NM_004118	FOXS1
uid_0042354	954	242.808	TAACTCGTGACGTCACTCAA	NM_013261	PPARGC1A
uid_0068415	954	242.808	TGCAGGGGACGGGGTCCCTA	NM_198479	TPRX1
uid_003551	952	242.302	TCCGCGGCGGGCGTCCAGCC	NM_001005369	MTIF2
uid_005791	952	242.302	CTCAATCGCAGGGCCTAGAG	NM_001033723	ZNF704
uid_0064041	952	242.302	GGCATCGTGGACCCCACCCC	NM_153367	ZCCHC24
uid_0037118	951	242.048	GAGATTTGCTCCTTTATATG	NM_005330	HBE1
uid_0017841	950	241.795	AAGAGCTGTCCCTGGGCAGT	NM_001190943	TNFSF10
uid_0052106	950	241.795	CGCTGTAGATGGCAGGATTC	NM_021177	LSM2
uid_0062496	949	241.541	ATGAAGACGACCCTGAGGTG	NM_152245	CPT1B
uid_005997	948	241.288	TAGGCCCTACGAGAGACTGC	NM_001037637	BTF3
uid_0033942	948	241.288	ATCCTCCTCCACCAATCAGC	NM_003827	NAPA
uid_0058431	946	240.781	TTCGCTGTGGCCCCGGGAAC	NM_033375	MYO1C
uid_0068634	946	240.781	ATTACTCATCAGCACAACAG	NM_198679	RAPGEF1
uid_0025655	945	240.527	GAGGCGATTGCGAGCGCTTG	NM_001282464	C14orf132
uid_0036742	944	240.274	AGGGCTCAGAGGTGTGGAGC	NM_005169	PHOX2A
uid_0054855	944	240.274	GTGGTGGCTGGCGCGTCGGC	NM_024881	SLC35E1
uid_0024698	943	240.02	GAGGTGGAGCCGAATTCCAG	NM_001278276	E2F6
uid_0046532	943	240.02	GAAGCGTAGGGAGCAGAGTT	NM_016128	COPG1
uid_0067629	943	240.02	AGCTACGCCCTGGGCATAAA	NM_182810	ATF4
uid_0025552	942	239.767	GTGGAGGGGCGGAGCTCCAG	NM_001282387	IDH1
uid_0029847	942	239.767	CCAGCAAGAGAGAGGGCGGG	NM_001999	FBN2
uid_0070243	942	239.767	GGGCTGCAGTGGTCCCGGCG	NM_213606	SLC16A12
uid_0024238	941	239.513	GCTGTGCAGGGTACCGCCGG	NM_001276294	NISCH
uid_0033146	941	239.513	GAATCATCCCTAAGGCTTTA	NM_003471	KCNAB1
uid_0030513	938	238.753	CCACACTGAAGAGGCAAGCA	NM_002282	KRT83
uid_0043452	937	238.5	CGCCGAGGCGCCTCGCCCAT	NM_014409	TAF5L
uid_0066128	936	238.246	CCTGCGACCTGAGAGAAACC	NM_177952	PPM1A
uid_0047876	935	237.993	ACGCCCCCATTCCAGCCCCC	NM_017649	CNNM2
uid_0024265	934	237.739	TGTGTCTCTCAGCACTTGTT	NM_001276343	AGAP4
uid_0039604	934	237.739	CAACAACCATTTTCCCAGCC	NM_006472	TXNIP
uid_0069082	934	237.739	GCCGTTTCACACTGCTTGAG	NM_199439	PRDM10
uid_007999	933	237.486	GCAGCCCCTGGAGCTTCTCC	NM_001084	PLOD3
uid_0045348	933	237.486	GAACGCTCGGACTGCGGGCC	NM_015356	SCRIB
uid_0019541	932	237.232	TGATTCAGTAAGTCTGGGCT	NM_001201377	ALDH7A1
uid_0017409	931	236.979	GCCTCCCTGATTGGGCCCGA	NM_001184796	ESYT1
uid_007642	930	236.725	GGTCCCCGCTGCTAGGCCTT	NM_001080506	TMEM150C
uid_0023698	929	236.472	ACACGTGTGCAGCTGTGCTT	NM_001270944	KLF7
uid_0048616	929	236.472	AGACTCGTTTGAGGTCCTGG	NM_018032	LUC7L
uid_0069730	928	236.218	GCTGCGGTGGCGTCTCCACA	NM_206949	IFI27L1
uid_0064281	927	235.965	GAGAATAAATTCAAAGTGCA	NM_153711	CALHM5
uid_0010231	926	235.711	GGACGGACATTGGTTCCGCT	NM_001128	AP1G1
uid_0034666	926	235.711	GCCTCCCCTGGGGTGGGCTG	NM_004186	SEMA3F
uid_0045464	926	235.711	GGAACTCGGCCCGGAACTTC	NM_015421	TMEM186
uid_001023	925	235.458	AGATGTCTGCACAGAGCAGG	NM_000440	PDE6A
uid_009071	925	235.458	AGCCACTTTCCCTTCCTGCT	NM_001104554	PAQR5
uid_0055788	925	235.458	GGTACTGTAGGTAGGTTGGT	NM_030938	VMP1
uid_0058561	925	235.458	GCCTAAGCTCCAGCCTTTTC	NM_033468	ZNF257
uid_002108	924	235.204	GGAGTGAGGCTCCCTGGAGT	NM_000955	PTGER1
uid_0041946	924	235.204	GCGCAGGGGCTCGAGAGGCC	NM_012328	DNAJB9
uid_003884	923	234.951	ACCTCACCAGGGCAAGGGGC	NM_001007524	F8A3
uid_0015709	923	234.951	TGGGCCTGCGCATCGGAGCC	NM_001166702	FAM104B
uid_006397	922	234.698	CATCTTAATTCACGTTCCTT	NM_001040142	SCN2A
uid_0069764	922	234.698	GGTGGGCTGTAGAGCCAAAG	NM_207012	AP3M1
uid_0018348	921	234.444	AGGCCGTGGCACGCCCGCCC	NM_001195220	ZNF783
uid_0018485	921	234.444	AAGGGATGTGTTTTTGTTTG	NM_001195576	TRPC5OS
uid_0050380	921	234.444	TAACACGTTAGGTAAAGGGT	NM_019602	non
uid_0051383	921	234.444	AACTGACAGGGATCAGTTTC	NM_020783	SYT4
uid_0049035	920	234.191	ACACGAGCTGGCTGGACGCG	NM_018231	SLC38A7
uid_008436	919	233.937	ACGATCTCGCTGTGTTGCCC	NM_001098818	PDE4C
uid_0017567	919	233.937	GCGCGTGCCTGGAGGGGTCC	NM_001185091	GRIN1
uid_0027781	919	233.937	CGAGGAGGCCGGGGCGGGCC	NM_001289608	SYTL2
uid_0011395	918	233.684	CAACAGGCGGCGGCTCCAGT	NM_001135242	NDRG1
uid_0010952	917	233.43	GCGCGGCCAGGCAGCGTCTG	NM_001130997	CCNQ
uid_0056079	917	233.43	CCCCAGGCTTGCTCTGGGTC	NM_031429	RTBDN
uid_005694	916	233.177	CAGCGTGGAGCAGCTGAGGG	NM_001032392	PLGLB1
uid_0040551	916	233.177	GGTGGGGTTCAAGAGAGAAC	NM_006917	RXRG
uid_0046847	916	233.177	AGACCTGTTCGCTGTTACTT	NM_016304	RSL24D1
uid_0011184	915	232.923	GGCCTGAGGAGGCCATCTGC	NM_001134771	SLC12A5
uid_0013514	914	232.67	ACAAACAAACAAAAAACTCC	NM_001145402	FAM71E2
uid_0016167	914	232.67	TAAGGAGCTGGAGCCATCCC	NM_001170696	SPATA22
uid_0058464	914	232.67	TCGTCCCACCGTCGGCAAAC	NM_033396	TNKS1BP1
uid_0058867	914	232.67	ATGATCTACGGCGCGGTTTC	NM_052902	STK11IP
uid_0014449	913	232.416	GCTGGTTTCTCAGCTTCGGT	NM_001160266	RPAIN
uid_0015859	913	232.416	GACACTGATCAAAATCAACT	NM_001167959	TMEM178A
uid_0055711	911	231.909	GTGTCAGCTGCCCATGTCTC	NM_030882	APOL2
uid_0059623	911	231.909	TTGCTTGTGGGCAGAGGATG	NM_080721	OCSTAMP
uid_0022295	910	231.656	TTGGTTGGGGGTGGGGGCGG	NM_001256438	CABLES1
uid_0036703	910	231.656	CATTTCGGGAGGGTTGGGCC	NM_005148	UNC119
uid_0060371	910	231.656	TGCGCTGCAGCCTTTTCAGC	NM_138330	ZNF675
uid_0010184	908	231.149	CTCCCCCAGAACGCAATTGA	NM_001127698	SPINK5
uid_0049296	908	231.149	CGTGCGCGAAGTCACGCTTC	NM_018364	RSBN1
uid_009842	907	230.895	AGGAAGGCGCCGCAGTCTCT	NM_001126055	CASK
uid_0067095	906	230.642	AAGGTCATGAAAAACAAGAC	NM_181775	PLXNA4
uid_0022242	905	230.389	CGCCGGCGGCTACGGTCGGG	NM_001256372	E2F8
uid_0039034	905	230.389	TTGGCCTCCTGTTACATTAT	NM_006219	PIK3CB
uid_006608	904	230.135	GGCGGCCACCGGCAGGTTCT	NM_001042403	USP44
uid_0065304	904	230.135	CAGAGGCGAGTTTTCGCCTG	NM_173798	ZCCHC12
uid_0016081	903	229.882	AGTGGTGCAATCAGAGCTCA	NM_001170330	C4orf3
uid_0044573	903	229.882	ATCTCCGGCTGTGGGTTTCT	NM_014971	EFR3B
uid_0044717	903	229.882	AGGCTGAAGCGGCCTAATCT	NM_015040	PIKFYVE
uid_0046851	903	229.882	GGGTCTACTGCTGACCTACC	NM_016305	SS18L2
uid_0047111	903	229.882	CGAGAACCAATTGCAACGGT	NM_016466	ANKRD39
uid_0010049	902	229.628	GCGGGAATGGCTTCAGGAAG	NM_001127397	ERLEC1
uid_0015177	902	229.628	GTGAGTGTGGACGCCACTGG	NM_001164748	RASSF8
uid_0042653	902	229.628	CGACGCAAGCCGGGGCCAAG	NM_013433	TNPO2
uid_0047198	902	229.628	AGTCAAGCGCGCCCCCTCTG	NM_016520	C9orf78
uid_0011304	901	229.375	CAGTCACTTGGAACAGGTCC	NM_001135113	IGFL2
uid_0038448	901	229.375	GCGGCGGAGGCCCTTCCCGC	NM_005941	MMP16
uid_0046416	901	229.375	ACAGAGGAAGGCACCGGCTG	NM_016068	FIS1
uid_0056779	901	229.375	GAGTGTGCAACTGTGCATTC	NM_032293	GARNL3
uid_0067539	901	229.375	GACAGAGGGTGTGAGACAGC	NM_182697	UBE2H
uid_0011687	900	229.121	GCTGCTGTAGCCCGGAACTG	NM_001136036	ZNF692
uid_0030987	900	229.121	CCCCGGTCTGGAGCAACCTT	NM_002502	NFKB2
uid_0058781	900	229.121	GGCTGTGGGTCGCCCCGCCC	NM_052858	MARVELD3
uid_0064872	900	229.121	CGAGGGGCGGGGTAGGCAGA	NM_173470	MMGT1
uid_0017292	899	228.868	TGCACTCAGCCACCGCCCCT	NM_001178139	TFDP2
uid_0025496	899	228.868	GTGAAGCAGTTGGCTATACC	NM_001282321	non
uid_0020073	898	228.614	GGATGCGTCTTTACAGCAAT	NM_001204860	ELOC
uid_0030541	897	228.361	GGATCTCCAACTCTGGACCA	NM_002292	LAMB2
uid_0033659	896	228.107	CGCCGTGTACTCTTGGCGCA	NM_003703	NOP14
uid_0047502	896	228.107	TTTGGCTGGTCTGGCGTCCG	NM_016953	PDE11A
uid_0066804	896	228.107	GTTTCTCATGTGTTGGAGCA	NM_181503	EXOSC8
uid_0026315	895	227.854	ACGTTTGCGGCCTCTGCCCG	NM_001284280	PPP4R3A
uid_0030971	895	227.854	TCCCCACCTCCTCTGGGTTT	NM_002494	NDUFC1
uid_0053325	895	227.854	GCATTCTGCAGCTGGGCTGC	NM_022744	C16orf58
uid_0011581	894	227.6	TGCGCACTGCCGCCCCGCCG	NM_001135862	PHF21B
uid_0059008	894	227.6	CTCCGCCGAGGGGCCCAGCC	NM_052970	HSPA12B
uid_008430	893	227.347	ACAGGCACTGCTTGGGGCAT	NM_001098815	TESPA1
uid_0016100	892	227.093	GCTGCCAGAACGGTTTGATC	NM_001170460	CDK16
uid_0069475	892	227.093	GTGCGATTCCCGGAGGAACT	NM_203425	C17orf82
uid_0019096	891	226.84	GGGTTCTCCTAGCTCTTTCC	NM_001199216	MAG
uid_0021051	891	226.84	TGTTGAAGAAACACGCAAAG	NM_001242956	2019-09-07
uid_0038247	890	226.587	CACATTTCTAAATGTGCTCC	NM_005849	IGSF6
uid_0029641	889	226.333	AAGAGCTCACTATGTTGGCT	NM_001911	CTSG
uid_0010852	888	226.08	CAGAACCGCGTCTGCAGCCC	NM_001130820	IFT22
uid_0050834	888	226.08	TTTTGGAGGCGGTGCCTGCC	NM_020364	DAZ3
uid_0010148	887	225.826	GTTCATTCATATGCAGGCAG	NM_001127644	GABRA1
uid_0033360	887	225.826	CGTCTCAGGCTCTGAGGCCC	NM_003565	ULK1
uid_0048994	887	225.826	CTCGGACCCCTGCCCAGCAC	NM_018216	PANK4
uid_0051153	887	225.826	GGCAGGGTCATGGTAGGCTC	NM_020672	S100A14
uid_0058117	887	225.826	TGGGCGGGAGTTTTCTGTGT	NM_033114	ZCRB1
uid_0018510	885	225.319	GTTAACTGGAGTCCAGTTTC	NM_001195610	DCDC2
uid_0056763	885	225.319	GGGGGCGGAGCCTCGTTATC	NM_032286	MED10
uid_005621	884	225.066	GCTGGGCGCTTTCACGCACC	NM_001031737	CCDC78
uid_0047880	884	225.066	GCGCGAGCTTCAGGGAACTT	NM_017651	AHI1
uid_0040207	882	224.559	GGCTGTACTGCAGGAGGCAC	NM_006759	UGP2
uid_0040814	882	224.559	AGGGGCCGCCGTCGTCAGTG	NM_007041	ATE1
uid_0053859	882	224.559	GTCGTGGCGCGCGAGGCGCG	NM_024082	PRRG3
uid_0058176	882	224.559	TAGCTTCTGCCCAGTGAGAG	NM_033142	CGB7
uid_0045736	881	224.305	CTCGCGGGCAGAGCTGGCTG	NM_015571	SENP6
uid_0061378	880	224.052	GGAATCGCTCTCCGGCGCCT	NM_144638	TMEM42
uid_0066150	879	223.798	CCTGGCGTCTGGTGCTCAGC	NM_177973	SULT2B1
uid_0015816	878	223.545	GTGCACCCAGCGGTCCCCCC	NM_001167865	NSMCE4A
uid_0027573	878	223.545	TCAGGGTTTGAGACCCCACC	NM_001288833	GGT1
uid_0055442	878	223.545	GCGACTGCGGGGGGCCCCTG	NM_030593	SIRT2
uid_0042035	877	223.291	GGCTTTGCTGCGGCTCCCTC	NM_012378	OR8B8
uid_0053491	877	223.291	CCACAGGCCCCAATCTGCCC	NM_022896	LPIN3
uid_0061835	877	223.291	CTGGTGGTCTTCGCCTCGCC	NM_145115	ZSCAN25
uid_0015504	876	223.038	CTAATATAACTCTCAGGTTG	NM_001166226	CEP120
uid_0057189	876	223.038	CTGTGGGCGGGGATATGGGC	NM_032510	PARD6G
uid_0056540	875	222.785	ACGGGGGGCGGGTGGGGCGT	NM_032133	MYCBPAP
uid_0067936	875	222.785	GGTTGCCGGATGCTGGACAC	NM_194292	SASS6
uid_0015198	874	222.531	CAGGGCTGGGCTTGTGGGTT	NM_001164762	PRKAR1B
uid_0026333	873	222.278	CTGTGAAACTCGGAGCTAGA	NM_001284291	CBLL1
uid_0014480	872	222.024	ACCCCTGGGTTTGGGGGACA	NM_001160392	TRPT1
uid_0044558	872	222.024	AGCAGTGCTAAAATCGAAGC	NM_014960	ARSG
uid_005749	870	221.517	GCCTACGTGCTCGCATACTG	NM_001033520	WIPI2
uid_001070	868	221.01	GCAGGGATTTGGCTGTTTGT	NM_000457	HNF4A
uid_006221	868	221.01	GGGAAGCGGCTGCGAGAGCT	NM_001039690	CHTF8
uid_0013570	868	221.01	ACGGCCTTTCTGTAAGCTCA	NM_001145458	NCR1
uid_0020966	867	220.757	GCTGATGCGAACCGCCGGCT	NM_001242868	SLAIN1
uid_0051405	867	220.757	GCAGAGGCGGAGAAACTACG	NM_020796	SEMA6A
uid_006658	866	220.503	TGGGCTGGCGGCGCGTAGCC	NM_001042452	STK26
uid_0013440	865	220.25	GAAAGAGGAGTTGCAGGCGC	NM_001145319	PLS1
uid_0027377	864	219.996	CCGCAGCCTGCGCGGGACGG	NM_001287810	CYFIP1
uid_009827	863	219.743	GCATTTGGGGCGGGCGACGG	NM_001125	ADPRH
uid_0062941	862	219.489	GGAAGTTGCTCTGAGCTCCG	NM_152464	TMEM199
uid_0016082	861	219.236	TATTGGTCTGTCACACATGC	NM_001170330	C4orf3
uid_0019077	860	218.982	GACAGAATTGGTGCGGGATA	NM_001199199	AK2
uid_0030686	860	218.982	AACGCTAGAACAGTGACGTC	NM_002364	MAGEB2
uid_0033876	860	218.982	GGGCCTTCTCTCGCCCCACT	NM_003800	RNGTT
uid_0035831	860	218.982	CATGTTGGCTGCCGCGGCGG	NM_004747	DLG5
uid_0012329	859	218.729	GAGGGTATTACCGGGGGCAG	NM_001142533	SH2D3C
uid_0052819	859	218.729	GTTCGCACGATTGGTGCAGG	NM_022103	ZNF667
uid_0054383	859	218.729	TCTACTTGCAGAAATAGGGC	NM_024641	MANEA
uid_0018446	858	218.476	GTGCACGGAGCGGGCGGAAA	NM_001195470	SATB1
uid_0033630	858	218.476	TCTGCAGTTCAGTGAACGGA	NM_003686	EXO1
uid_0047901	858	218.476	GGCTAGACCCCGCCACCTAC	NM_017664	ANKRD10
uid_0018731	857	218.222	TCTGGGGTGGTAAGAATGTC	NM_001198619	MAP7
uid_0064310	856	217.969	ACATGGGTGGGCTGGGAACA	NM_153757	NAP1L5
uid_0059619	855	217.715	GGGCACGCACATCCGGCGAC	NM_080720	H2AFB3
uid_0064945	855	217.715	AGTCCCATTGCCTATCACGA	NM_173500	TTBK2
uid_0011426	854	217.462	TGGCCTTAAGCCTGAGCTGC	NM_001135586	C5orf24
uid_0038194	854	217.462	TTTCTGCCTTCGAGATGAGC	NM_005822	RCAN2
uid_003569	853	217.208	CGGCGGCGCTTCGAAGGAGC	NM_001005463	EBF3
uid_0035295	853	217.208	TGGGGAGAGGACGAGGAGGT	NM_004496	FOXA1
uid_0039222	853	217.208	AGTATTTTTGCCGCCCCGCC	NM_006303	AIMP2
uid_0034733	852	216.955	TTCTCTGGCCTCTGGAGCCG	NM_004221	IL32
uid_0056739	852	216.955	GCCCAGTGGTCAGGCCGCCC	NM_032268	ZNRF1
uid_004921	851	216.701	GCACTCGCCAAGGACCGGCC	NM_001016	RPS12
uid_0012201	851	216.701	CAACCAGTTCTCCCCCGCCC	NM_001142368	GSTM2
uid_0069274	851	216.701	CGTCTGGTCAGCTCCGTGGG	NM_201649	SLC6A9
uid_0046259	850	216.448	GGGGTTGGCAGGGTGTGCTG	NM_015989	CSAD
uid_0029228	849	216.194	TAATGCTATTTTTCAGCCAA	NM_001734	C1S
uid_0037947	846	215.434	AGACAAGGAGGAAGTGCTCT	NM_005699	IL18BP
uid_0043876	845	215.18	GCCCCGGCGCGAGCCGGGCT	NM_014643	ZNF516
uid_007793	844	214.927	ATGATTATCCGCCCCCGCGT	NM_001080955	PLAGL1
uid_0013821	844	214.927	GCTTCATGCTTTAGGGGTTT	NM_001145839	MTFR1
uid_0041221	844	214.927	CAGCCCTGGGTGAGGCGGCT	NM_007262	PARK7
uid_0049657	843	214.674	GGCAGCCCCTCCTCTTAACC	NM_018659	CYTL1
uid_0052197	842	214.42	ATTCATGCCTAAGGAAGGGC	NM_021220	OVOL2
uid_0069461	840	213.913	GGCTAAAGGACCCCCGAGCT	NM_203415	ELP5
uid_008724	839	213.66	GGCGGTGCCCTTACACGGAT	NM_001100119	XRCC3
uid_0026878	839	213.66	GGCGGGGTGGTAGCACAGGA	NM_001286626	RNPS1
uid_0059519	839	213.66	GAAGAGGGAGGCGGGGTGCA	NM_080622	ABHD16B
uid_005041	838	213.406	TGGGCGTGATCCGGGCACTT	NM_001017963	HSP90AA1
uid_0043620	838	213.406	GCCACTGGCCCCCAAGATGG	NM_014494	TNRC6A
uid_0017828	837	213.153	AATCGAGAAAGAGGCAATGT	NM_001190899	PDYN
uid_0057987	837	213.153	AAAAGGAGTAGCTAAATCTA	NM_033035	TSLP
uid_0069595	837	213.153	GACACGGTGGGCACGCCATC	NM_205856	SPACA5
uid_003737	836	212.899	TTAAAGCAGAAGGGTGCCCC	NM_001005914	SEMA3B
uid_005913	836	212.899	CCACGTGGCGCGCGCCAGCG	NM_001037165	FOXK1
uid_0063808	836	212.899	GCTGTGTGAGCCTACTGTTG	NM_153206	JAML
uid_009631	834	212.392	GAGGCCTCACTCCATTGGAG	NM_001114980	TP63
uid_0052313	834	212.392	AAAATATCGTAACTGTCTGG	NM_021620	PRDM13
uid_0063578	834	212.392	AGGAAGTGCTGCAGTGCCTG	NM_152792	ASPRV1
uid_0011469	833	212.139	GCGTGGGGGCCGCGAGCCCC	NM_001135655	LY6H
uid_0035234	833	212.139	ATAGTAAGGTCAGGCGGGCG	NM_004470	FKBP2
uid_0067590	833	212.139	AGGGGTGCACGGTCTGTGGA	NM_182760	SUMF1
uid_0040312	832	211.885	TGAATAGACCGCGGAGGGCG	NM_006805	HNRNPA0
uid_0059479	832	211.885	TTCAGGCGCTTTCCCTTTCC	NM_080599	UPF2
uid_0020406	831	211.632	GGCGGCGCCGCGCGGGGCGG	NM_001207008	AFDN
uid_0034052	831	211.632	AGGCTGGAGGTGGGGACAGA	NM_003882	WISP1
uid_0032322	830	211.378	GGGGATGGCAGGAGCCTGCT	NM_003086	SNAPC4
uid_0045750	829	211.125	GGCAACCATACCGGCAAATT	NM_015590	GPATCH4
uid_0029778	828	210.872	GGGGCCGTTCTTTGTCGGTT	NM_001969	EIF5
uid_0046647	828	210.872	GGAAGACGCTTCCTGAAGTT	NM_016200	LSM8
uid_0053597	828	210.872	AGCACACCCGGGCCGCTCAC	NM_023037	FRY
uid_0044076	827	210.618	CGCCGCGGGAGACCGGGGGC	NM_014727	KMT2B
uid_0022606	826	210.365	ATAAAATAAGTGGGAGCCCT	NM_001256887	CALHM4
uid_0058321	826	210.365	GCTCCAACGACTAGGGTGGG	NM_033262	SLC8A3
uid_0036395	825	210.111	GGTGAGGAGGGCCGAAGCTG	NM_005013	NUCB2
uid_00377	824	209.858	GAGACATCTGGGTTCCCACC	NM_000177	GSN
uid_006793	824	209.858	GGGGCCGCCGCTGACGGGGG	NM_001042682	RERE
uid_009737	824	209.858	GACTCACCTCGCGCTTGGGG	NM_001122838	NAPEPLD
uid_0010016	823	209.604	GGCAGCGGCGCGCGGGGCGG	NM_001127361	RNF19B
uid_0070182	823	209.604	CCATCCCAGCCCCAGCGCGG	NM_212554	EEF1AKMT2
uid_0015037	822	209.351	CTAAAATGAGAGGCTTTCTT	NM_001164435	KRTAP21-3
uid_0015054	822	209.351	GGAAAAACATCCTCATTGAC	NM_001164446	C6orf132
uid_0016532	822	209.351	TTGTCCAGCACTGATGTTTT	NM_001172110	SENP8
uid_0024746	821	209.097	GAACAGGGATTGAGGTGCAG	NM_001278318	LILRA1
uid_0043275	821	209.097	CGGGTCCGTCTTACGTAGCC	NM_014328	RUSC1
uid_0060862	821	209.097	ATGTCTGTCAGTCACGTTGC	NM_138797	ANKRD54
uid_0069484	820	208.844	GCCGACCGCCATTTTGGGTG	NM_203437	AFTPH
uid_008821	819	208.59	GGTGGCCGGTCCTCGCTGCC	NM_001100817	ELOA3B
uid_0026474	819	208.59	CCCACCCTTACCCCAGCATC	NM_001285	CLCA1
uid_0065588	819	208.59	CGAAAAGCATAAAGTCACAT	NM_175038	CNTN1
uid_001223	818	208.337	GCAATCCCGGGGGTCGTTAC	NM_000528	MAN2B1
uid_0013195	818	208.337	GTTGTGGAGAAGGGAAGCGA	NM_001145083	ZNF619
uid_0032670	818	208.337	TGGGATGACAAGTAGAAGGC	NM_003251	THRSP
uid_0061384	818	208.337	CCCCAGCCCCGACCTCCGCC	NM_144641	PPM1M
uid_0062047	818	208.337	GCTGAGGGGTAAGGACCCTT	NM_145292	GALNTL5
uid_0070041	818	208.337	TTCTGCCCTTATCAGGAGCC	NM_207411	XKR5
uid_0039471	817	208.083	ACTTGGACCGTCCAGTTGTT	NM_006414	RPP38
uid_0044629	817	208.083	CGGCGTCACCCCGACTCCTG	NM_014997	KLHDC10
uid_0062697	817	208.083	GTGCAATTCCGCCCGGCAAA	NM_152348	WDR81
uid_005032	816	207.83	TTAAAAGGGTTGGGACAGCA	NM_001017928	CCDC58
uid_009748	816	207.83	GAAAAAGACTTTGAAGGAAG	NM_001122951	ACKR1
uid_0011775	816	207.83	GGCCGCAGAGGCCTAGAAGG	NM_001136199	GRAMD1A
uid_0018760	816	207.83	GTCCCCCGGGCCCACGAATT	NM_001198690	PPAN-P2RY11
uid_0020083	816	207.83	CTGAGGGCGGGGTCGGGCTG	NM_001204883	RAB43
uid_0049746	816	207.83	GGCGTTCCAGTCGCAGCGCA	NM_018708	FEM1A
uid_0010280	815	207.576	GGTGGTGGCAGAAAGGGCGC	NM_001128174	UGT8
uid_0055543	815	207.576	GGTCCCCTTCCCGCCAACCC	NM_030674	SLC38A1
uid_0058371	815	207.576	GCCCCGGCGTGCACCGCGCT	NM_033301	RPL8
uid_0057985	814	207.323	GGGCCAATGGTCAGTGCTGG	NM_033033	KRT82
uid_0067744	814	207.323	GTTGTAGTCGCTGAGCCTAT	NM_182982	GRK4
uid_007259	813	207.069	TACATTCTGATTGGCCCCCG	NM_001079675	ETV4
uid_007311	813	207.069	GGGGCTGGACCTCCGCCTCC	NM_001079881	PRKD2
uid_0017083	813	207.069	GAGCTCGACTTTCCCAGCTC	NM_001177665	RIF1
uid_0023301	813	207.069	AGCTCCTACGTGGAGCATCG	NM_001267	CHAD
uid_0035419	813	207.069	CCGGAGCTGCTCTCTGATTC	NM_004553	NDUFS6
uid_0059520	813	207.069	GGAGGTGGAGGCGGGGTGCA	NM_080622	ABHD16B
uid_0012891	812	206.816	GGGCCGCACGCGAAGAAGCG	NM_001144755	MYBL1
uid_0026459	812	206.816	CCGGCGCGCGAAACGCTGGC	NM_001284513	PAQR4
uid_0048651	812	206.816	AAGGCCGAGTGGTCGCTGCT	NM_018051	WDR60
uid_0028294	811	206.563	TGGGGCAGGCACGCTGTGGC	NM_001291543	CT45A7
uid_0029804	811	206.563	CTCCGGCGCCAGGGTTTGGG	NM_001981	EPS15
uid_0021874	810	206.309	CACCAGGCCCTGCCAGGACA	NM_001253791	SMIM22
uid_0037230	810	206.309	AGGACAGGCCGCCCTGACTT	NM_005383	NEU2
uid_0019249	809	206.056	TACAGTCTCACAGCGATGCC	NM_001199622	NCOA7
uid_0065236	809	206.056	GGAGGAAGCACAGATAACTG	NM_173662	RNF175
uid_0036115	808	205.802	GCCCCCTGCGCTTTGAACTG	NM_004884	IGDCC3
uid_0038827	808	205.802	TGCTTGTGCTACTTGGAGCC	NM_006122	MAN2A2
uid_0012901	807	205.549	GATAGAGAAAGACTAGGCGG	NM_001144761	TLE2
uid_0047824	807	205.549	GCAGCCCGCGCTGACCCAGT	NM_017621	ALKBH4
uid_0052888	807	205.549	TTCCTTGGTTCCATGTTTCT	NM_022135	POPDC2
uid_0060501	807	205.549	AGGCGAAAACAAGGAAACCA	NM_138408	GTF3C6
uid_0024759	806	205.295	CTTAGGGTTACATGCTCCCG	NM_001278339	KCNIP1
uid_0045283	805	205.042	GGCTGCAGGATCCTTCTCCG	NM_015324	RRP8
uid_0059293	805	205.042	GGCTCTGAGCCCTGCGCACG	NM_058195	CDKN2A
uid_0015768	804	204.788	CCGCCGCGTCTGTGTGGACC	NM_001167676	FAM229A
uid_0059781	804	204.788	GAGGCCGCTCCACGTGCCCC	NM_080872	UNC5D
uid_0065553	804	204.788	TCTCAGGCTCTGGGCGTCCT	NM_174938	FRMD3
uid_0028357	803	204.535	GTCATTGTTTCCACCTAGGG	NM_001299	CNN1
uid_0028997	803	204.535	CATACCTAGGGGTGCGGGGC	NM_001636	SLC25A6
uid_003517	802	204.281	AGTAAGAAGAACTACCTTGA	NM_001005327	OR6K3
uid_0039974	802	204.281	GTGGAGCCGACAGAGGCCCC	NM_006645	STARD10
uid_001696	801	204.028	GGGCATCAAGAGATAGCTCT	NM_000764	CYP2A7
uid_0021788	801	204.028	AAAATGATGGGCCGGCACCG	NM_001252390	TNIP1
uid_0055107	801	204.028	TGCAGGGAACGCCAGGCCCC	NM_025092	PGGHG
uid_0060926	801	204.028	TGATGCCCCACGAGCCAGCC	NM_138961	ESAM
uid_0065852	800	203.774	GGAGCCCAGCGCGCTCGCTA	NM_175922	PRR18
uid_0069604	800	203.774	CAGAGCTAGTCATGCACACC	NM_205862	UGT1A6
uid_008512	798	203.267	TTGGGACAGGATTGTGATCC	NM_001099334	C2orf80
uid_0038107	798	203.267	GAGCGTCCTAAGTGACAGGA	NM_005778	RBM5
uid_0013867	797	203.014	GCTCCTATTTTCTACTGATG	NM_001145940	PAFAH1B3
uid_0019156	797	203.014	GCCATTTACAAACCACTTTC	NM_001199340	RPL17
uid_0021359	797	203.014	TCCCGCCCCGTGCCTGACGT	NM_001243745	CROT
uid_0026027	797	203.014	TGGCGCCTCGCTGACTCCCC	NM_001282806	2019-03-07
uid_0039409	797	203.014	GCGACGATGGGTGTATTTTG	NM_006386	DDX17
uid_002074	796	202.761	TTTGCGCTCTTGGTACGGCC	NM_000941	POR
uid_0015470	796	202.761	TGCCCTTATAGGGTAGCCCC	NM_001166159	NDUFS2
uid_0059183	796	202.761	TGACGCGCACGCTTGGCTCT	NM_054110	GALNT15
uid_0068148	796	202.761	GCATCTGCTCCAGGTGGGTT	NM_198150	ARSK
uid_0048240	795	202.507	TTGACTCCGGGCGAGCGGGA	NM_017837	PIGV
uid_0013303	794	202.254	TGTATGGTGTGAGTGTGGTG	NM_001145161	UBE2QL1
uid_0027502	794	202.254	TCAGCTGACTAATGTGCCTA	NM_001288733	TEX2
uid_0040811	794	202.254	GACTGCGCAGGAAAGGCCGT	NM_007040	HNRNPUL1
uid_0028262	793	202	GGGCGCTGCTGACCCGGGCA	NM_001291463	TBC1D3I
uid_0050513	793	202	AGGGCAGCGAGAGGCGGGGC	NM_020122	KCMF1
uid_0055260	793	202	GGGCGAGTCGGAGTGGGAAT	NM_025198	MTERF2
uid_0019219	792	201.747	GGGCTCGCGGTAAGGTGTGA	NM_001199534	RAB5IF
uid_009019	791	201.493	TGGAAGGCAGAGCGAATAAC	NM_001102657	ZNF836
uid_0037174	791	201.493	TCGCCGGGGCAACGGCGGCC	NM_005354	JUND
uid_0047504	791	201.493	GCGGAGGGCACAGAGGGTGA	NM_016954	TBX22
uid_0053119	791	201.493	GGAACGCGCGCGCTCGGTGG	NM_022455	NSD1
uid_0066771	791	201.493	CCCCCTGAGATTTCATGACT	NM_181449	CD300E
uid_0010181	790	201.24	GCGGCTGAAGCACACGCCGT	NM_001127695	CTSA
uid_009195	789	200.986	AACGGTCGGCCCCGCCCAGT	NM_001105578	SYCE2
uid_0059656	789	200.986	TGGTGTCTTGATGGTGTGAT	NM_080745	TRIM69
uid_0015947	788	200.733	TTCCTGCCGCCTGTTCTCTG	NM_001168341	TTC39B
uid_0064615	788	200.733	TCTGCCGTTGCTTAGCAGCC	NM_172165	MSH5
uid_0015592	787	200.479	CCCCAGACCGACGGAGGCTT	NM_001166346	MDFIC
uid_005055	786	200.226	CGGGCTTAGCCAATATGAAG	NM_001017973	P4HA2
uid_0017540	786	200.226	CAGACCCGGCGCCCGACACC	NM_001185059	ZCCHC6
uid_0039917	785	199.972	CCCAGGCCTTAACCCCTTAG	NM_006617	NES
uid_0044272	785	199.972	GGCGGCGCAGGCGGCCGACC	NM_014824	FCHSD2
uid_0069151	785	199.972	GGGGTGTTCGCGGTTGGTGG	NM_201402	USP17L2
uid_0045107	783	199.465	ACCCATCAGAGAAGGCCAAA	NM_015232	IQSEC3
uid_0063534	783	199.465	TAATTTGTCATGTGCTAACT	NM_152765	C8orf46
uid_009886	782	199.212	GTGCGGTCCAACACATCACC	NM_001126242	TP73
uid_0044363	782	199.212	TTAGGAAGTGTGGGGAGGGA	NM_014870	ZBTB40
uid_003806	781	198.959	CTTCAGCCAATACGGAAGGC	NM_001006941	ALG3
uid_0021678	781	198.959	GACTAGTAGCTGAGGCGGCA	NM_001251963	ARHGEF26
uid_0018880	780	198.705	GAGGACTAGTTCTCCAGACT	NM_001198906	YY1AP1
uid_0030379	780	198.705	CTCCGCTGCCCTCCTACAGT	NM_002228	JUN
uid_0052226	780	198.705	TGTGCCACTGCACTCCACCC	NM_021232	PRODH2
uid_0064332	780	198.705	GCGCAGTATTGGCGGGGCCT	NM_153812	PHF13
uid_0025960	779	198.452	AGCACGAGTCTCCTGGCCCC	NM_001282742	OSBP2
uid_0059434	779	198.452	AGCGGAAGTAGTCGCCTTCC	NM_080476	PIGU
uid_0063814	779	198.452	AGAGTTGGCCGCCTCCGCCG	NM_153209	KIF19
uid_002345	778	198.198	GGGCCCGGGCACCCTCCGTG	NM_001001661	ZNF425
uid_0015363	778	198.198	ATCTAGGTGGTGGGGAGCCC	NM_001165977	PROM2
uid_0047076	777	197.945	TCACGTCAGAAATCCCGACT	NM_016445	PLEK2
uid_004870	776	197.691	CGACGGCGCTCAGGTCCCCC	NM_001014980	C1QTNF12
uid_0012191	775	197.438	AAGCTCTGGGAGCGAGGGCC	NM_001142352	ST6GAL2
uid_0033523	775	197.438	TCGGTAGCCATGGCGACCTC	NM_003640	ELP1
uid_0035400	775	197.438	CACAGTGGCAGCCGCCATTT	NM_004545	NDUFB1
uid_003378	774	197.184	TGGGCCACTGTTGCATCTAA	NM_001005202	OR8K3
uid_007977	774	197.184	GCCTAGGCGGGCGGATCACG	NM_001083908	DNAAF2
uid_0020582	774	197.184	GAGGCAGGCTGAAGTTATGT	NM_001234	CAV3
uid_0028069	774	197.184	CTTGCCAAAATGGGAGTGGG	NM_001290268	RIPOR3
uid_0024685	773	196.931	AGATGACAAGAGTGAAACCA	NM_001278267	NBPF20
uid_0020568	772	196.677	CAGGAGAATCACTTGAACAC	NM_001230	CASP10
uid_0031013	772	196.677	GTAGGAGCTTTTGGGGTCAC	NM_002512	NME2
uid_0044900	772	196.677	AGGGCTAAGGGCCACCCGAG	NM_015130	TBC1D9
uid_005725	771	196.424	GACTCTGGGCTCAAGGCTCC	NM_001033045	GPR155
uid_0043301	769	195.917	GGTTGGGCGGACGGCCCAGC	NM_014338	PISD
uid_0015025	768	195.663	GGCAGTTAGTGAACTCCATC	NM_001164417	SSX2B
uid_008095	767	195.41	AGTCAGGTGGGGCGGAGTTT	NM_001087	AAMP
uid_0023353	767	195.41	GGTGCTTAGGAAACCCTCGT	NM_001267560	TJP3
uid_0052549	766	195.156	GGCGGGGCCATCGCTAGCTG	NM_021932	RIC8A
uid_002015	765	194.903	CAACGCGGTGACCTTGACCC	NM_000915	OXT
uid_009173	765	194.903	GTGGGGGAGAAGTGATGAAG	NM_001105569	MSGN1
uid_0024129	765	194.903	TTCCAGCCCTCAGTGAGCAA	NM_001271995	CREB3L3
uid_0050478	765	194.903	GGAGGATGTGTCAGAACCAG	NM_020056	HLA-DQA2
uid_0012283	764	194.65	GGACCCGCAGCTCTGCGCCC	NM_001142480	NREP
uid_0036542	763	194.396	CAGGAGAATCACTTGCGCCC	NM_005071	SLC1A6
uid_0039681	763	194.396	CTGTAGCAGAGCTGGGGAGC	NM_006513	SARS
uid_0032337	762	194.143	GCTTCGCAAGGTCGTGGTAG	NM_003092	SNRPB2
uid_0041385	762	194.143	GCAGCGGGCGGAAGGTGCCC	NM_007364	TMED3
uid_0066168	762	194.143	GAGAGGGGGCAGGTTGGCAG	NM_177998	OTOP1
uid_0014300	761	193.889	GTGGTGGTAGGGGGAGAAGG	NM_001159673	SYNCRIP
uid_0017084	761	193.889	CCCCACTCCAGTTGTGCGCC	NM_001177675	PNPLA5
uid_0017832	760	193.636	GTGCAGGTAACATCCAGAGG	NM_001190900	PDYN
uid_0027531	760	193.636	GGCAGCAAGACCCTCCCCAC	NM_001288773	CEACAM21
uid_0058472	760	193.636	GAATGGCTCAGTGTGTTTTC	NM_033401	CNTNAP4
uid_0059126	760	193.636	GCTCTGTGCTCATGGGCCTC	NM_053284	WFIKKN1
uid_0028175	759	193.382	GAAGGCCCCTGCCACTCCAT	NM_001291277	TEX13A
uid_0051630	759	193.382	GGGCAACCAGCACAGTGTTC	NM_020905	RDH14
uid_0066673	759	193.382	GTCGGAAGCCGGGCGGGAGG	NM_178864	NPAS4
uid_0011889	758	193.129	CGGGCGTGAGCGGTCGGTCC	NM_001136498	CISD3
uid_0012607	758	193.129	AGATGGAACTGCGCGGGGGT	NM_001143761	EIF5A
uid_0017330	758	193.129	TCAGAAGAAGGGTCTGTTCT	NM_001184705	HADH
uid_0032225	758	193.129	ACGTTCGCCGCGCGGCATGA	NM_003043	SLC6A6
uid_007385	755	192.368	AATTATACATGATCTTGGGC	NM_001080398	KIAA0368
uid_0016282	755	192.368	GGCCCCTTGCTCTTTTGATG	NM_001170905	ZNF736
uid_0022323	755	192.368	GCCGGGAAAGAGGCAGGGGG	NM_001256484	EPHX2
uid_0054878	755	192.368	CTGCAGGGCCGACCCAGCAG	NM_024896	ERMP1
uid_0018332	754	192.115	TCGACAGCCGATAGGGTCCT	NM_001195192	EFCAB13
uid_0061899	754	192.115	CGCGCCTGCTCGCCTGCAGC	NM_145204	SENP8
uid_0029244	753	191.861	GCCGAGGGGTCTCAGCGCAG	NM_001740	CALB2
uid_0050981	753	191.861	ATAGCTAGCAGTGCGGTCCC	NM_020442	VARS2
uid_008691	750	191.101	AGGTTGGGACACACTCTTCT	NM_001099851	PRAMEF17
uid_0011144	750	191.101	GGTTGGGGCGGAAGGGGCGA	NM_001134659	PRR23A
uid_0067832	750	191.101	TTCTGAAGTCTGGTCCCTTC	NM_183375	PRSS48
uid_0026807	749	190.848	AACGGCTTTACGGCGGAGAA	NM_001286534	RAD9B
uid_0043432	749	190.848	AGTTTCCCCAGGAGCAGGTG	NM_014399	TSPAN13
uid_0044833	749	190.848	GTGGAGCATGCGTGCTACCG	NM_015089	CUL9
uid_009674	748	190.594	CTAGGACTCTTCATTGAAAC	NM_001122633	CPS1
uid_0013069	747	190.341	GGCTGTTATCATAACTTCCC	NM_001144970	NEDD4L
uid_0018649	747	190.341	CGCGATGGCCGAAGGGCGCC	NM_001197260	DOK1
uid_0041188	747	190.341	GCAGCAGCAGGAGGAAGGGG	NM_007246	KLHL2
uid_0011073	746	190.087	TCTGACCATTTCATCTGCCT	NM_001134434	SPOCK2
uid_0016661	746	190.087	GTTTCTTGGATACCCGGGCG	NM_001172658	ZFYVE28
uid_0045538	746	190.087	CGGCGCCTAACGTGCAGACC	NM_015459	ATL3
uid_0048035	746	190.087	GCGAATGCTCAGACCGTGCT	NM_017739	POMGNT1
uid_0028338	745	189.834	CACTAGAACCTCTGCCTCCC	NM_001291738	CD24
uid_0030695	745	189.834	CTCAGGCCTGGAGAGAACCC	NM_002370	MAGOH
uid_0032162	745	189.834	GAGGAGGTGAATGACTTACA	NM_003020	SCG5
uid_0038215	745	189.834	CCGGACGCTCTTCCGGGTCC	NM_005833	RABEPK
uid_0049463	745	189.834	GGGTCACGTGAGGCGGGCCC	NM_018444	PDP1
uid_0069875	745	189.834	GAGCCTGGCGTCAGGTTACC	NM_207322	C2CD4A
uid_007611	744	189.58	GAGCCGGATGAACAGGTTCC	NM_001080493	ZNF823
uid_0031682	744	189.58	TCCTCTCGAGTGCATTTCTG	NM_002809	PSMD3
uid_0046957	744	189.58	GCAGTCCACAAGGCCTCAGT	NM_016364	DUSP13
uid_006591	743	189.327	GGCCCACCCGGGCAGTCTCC	NM_001042391	non
uid_0058061	743	189.327	TTACAGAGTAGCAGAGGAGA	NM_033085	FATE1
uid_0060458	743	189.327	TTCATCATGCATCGCCCATT	NM_138379	TIMD4
uid_0062878	742	189.073	GACTGATTGCGCGGAGGAAA	NM_152432	ARHGAP42
uid_0011817	741	188.82	GGACAGGCTGGCGGGGAACC	NM_001136238	TMPPE
uid_0036847	741	188.82	GGCAAAGATTCCACGGGAAG	NM_005215	DCC
uid_0019090	740	188.566	GGGAGACCAGCTGGATGCAG	NM_001199209	CYP4F3
uid_0027773	740	188.566	CCGCTCCCCCTTTGTCCCCC	NM_001289413	EHMT2
uid_0055068	740	188.566	GGCGGGCTGCCGCGCAAGGG	NM_025057	BBOF1
uid_0059442	740	188.566	AGGCTCCCCTTGGACGGTCT	NM_080538	COLQ
uid_002902	739	188.313	GAAGTGGCCAGCTGCCCTTG	NM_001004352	LOC100506422
uid_0036516	739	188.313	GAGGGTCATGACCCAGCCCC	NM_005061	RPL3L
uid_0053135	739	188.313	GGGTCCCGCACGGTCGCCGT	NM_022460	HS1BP3
uid_0060439	739	188.313	GGTCCCGCTGTCAGTCAGCG	NM_138370	PKDCC
uid_0064616	739	188.313	AGCTGTAAGCACTGAGTCCT	NM_172168	NOXO1
uid_008629	738	188.059	GCGTGGGAGGGGGAGTAGGA	NM_001099685	RHOXF2B
uid_0016136	738	188.059	GTAGCCATCTTGCTCCATGA	NM_001170629	CHD8
uid_0035706	738	188.059	GGCTTCCTTCTAGGGCGTCC	NM_004686	MTMR7
uid_0051936	738	188.059	CAGAGGCAGAACATGAACTC	NM_021081	GHRH
uid_0053517	738	188.059	GAATAGCTTTCGTTAAGCGT	NM_022909	CENPH
uid_001535	737	187.806	TCAGAAACATGCTGAAGTCC	NM_000684	ADRB1
uid_0048225	737	187.806	TCGGTCCTCAGTTAAACTGG	NM_017828	COMMD4
uid_006601	736	187.552	GGACTTCCCCCTATTCCCAT	NM_001042400	CEP63
uid_0043798	736	187.552	CGGAGGCGGAGGCCCGGAGT	NM_014612	FAM120A
uid_0064064	736	187.552	GTCAGCTCGCGGCCTCCCAT	NM_153376	CCDC96
uid_0019468	735	187.299	TGGTTGACTCTTCTCTCTAT	NM_001199938	EBLN1
uid_0067665	735	187.299	GAGGAATAGAGAGCGAGGTG	NM_182904	P4HA3
uid_0069915	735	187.299	TGCCGTCTGCCCTGCCCTTG	NM_207342	STEAP1B
uid_0015799	733	186.792	GCTGAGGTGGAGGCAGGCTG	NM_001167821	BLCAP
uid_0034828	733	186.792	GTCAGTAACGGGTGGATGGG	NM_004270	MED7
uid_0040564	733	186.792	GTTAAAGGAGCTAGTCATCC	NM_006924	SRSF1
uid_009076	731	186.285	GCGAGGACTGAGATTGTGCG	NM_001104595	FAM118A
uid_0037196	731	186.285	GAGAATGGGGATCGAGACCC	NM_005365	MAGEA9
uid_0040535	731	186.285	AAGCGCGGGGTCACGTGGGC	NM_006910	RBBP6
uid_002585	730	186.032	TCTGTGGAGGGGTGGTACAG	NM_001002254	AWAT2
uid_0039701	730	186.032	TGCCCCTGAGGGCGTGGTCT	NM_006521	TFE3
uid_0050484	730	186.032	CGGGCCGGGCAGCCTCCGGG	NM_020062	SLC2A4RG
uid_0043306	729	185.778	GAGTGTGACCGTGACGGCAG	NM_014342	MTCH2
uid_0043327	729	185.778	GCCGGGGCTGACAGAGACCC	NM_014351	SULT4A1
uid_0053811	729	185.778	TAGGCCTGGCAGGAAGTGGG	NM_024059	FNDC11
uid_0061150	729	185.778	CGCTGGACGCCCTAGGGGCC	NM_139279	MCFD2
uid_008234	728	185.525	GGAGAGCCAAAAACCCAATC	NM_001098376	PRAMEF15
uid_0045056	728	185.525	AGAAAGGAAGGAAGAGGGCG	NM_015199	ANKRD28
uid_0058556	728	185.525	TCCGAGCCCGCGCGACCCCC	NM_033452	TRIM47
uid_0066249	728	185.525	CTCATCTGCATACGGAAGTT	NM_178136	POLDIP3
uid_008594	727	185.271	CTGGACTCCGGGTCCCGTCA	NM_001099652	GPR137C
uid_0046034	727	185.271	CAACTCGGTCCAGTCGGGGT	NM_015881	DKK3
uid_0054919	727	185.271	GCTTCGGGCAGGATGGGGCG	NM_024928	STN1
uid_0015818	726	185.018	CTCCCAGTACGGGGCTTGCC	NM_001167867	DMAC2
uid_0016192	726	185.018	GTTGGGGGAGGGGACTGGTT	NM_001170718	BCAR1
uid_0029549	726	185.018	GAGCTCCACCCCCGACCATC	NM_001868	CPA1
uid_0051224	726	185.018	GGTCCCGATGACAAGGACTT	NM_020709	PNMA8B
uid_0052789	726	185.018	GCCCCCACACTAACCTCTGC	NM_022082	SLC17A9
uid_0025327	725	184.764	TAGTTGCCTTGACAACAGTG	NM_001281735	ZFYVE1
uid_0041567	725	184.764	GAAGGACCGCGAGGTGGGGG	NM_012141	INTS6
uid_0042554	725	184.764	GACTCCGGCAGGTGGATCCC	NM_013362	ZNF225
uid_0045072	725	184.764	CATCCGCGGGGTGCAACCCT	NM_015206	KIAA1024
uid_0016896	724	184.511	GTGTGAAGCTGGCGTAAACG	NM_001173975	TCTN1
uid_0038216	724	184.511	AGGGCTCCTGAAATCAGTGA	NM_005835	SLC17A2
uid_0013865	723	184.257	ACAGACTGAGAAATTTGTCA	NM_001145934	TKTL1
uid_0058115	723	184.257	AGCGTGTGCGGGCTGCTAAA	NM_033114	ZCRB1
uid_0034516	722	184.004	GGGCTGTCGATCCGCCTGTC	NM_004117	FKBP5
uid_0018473	721	183.75	GGAGCTCCGCTCAGAGGCCC	NM_001195542	TMEM225B
uid_0026850	721	183.75	CTGGAGCGGGTTGCTGCTGC	NM_001286587	AIG1
uid_0029035	721	183.75	TGAGGCGGGTCAGGATGCTC	NM_001651	AQP5
uid_0038113	721	183.75	GAACGTCCCCGGTGCGTCCT	NM_005780	LHFPL6
uid_0068883	721	183.75	ACCTCCCTGCTCGGCTCCCG	NM_199121	VWA1
uid_0036862	720	183.497	TACTGTTGCTCCCGAGGCCC	NM_005221	DLX5
uid_005903	719	183.244	ACAGTCTCACTCTGTCGCCC	NM_001037162	ACOT6
uid_0024735	718	182.99	GGGATTTAAGGTTTTGGAAG	NM_001278309	AKAP3
uid_0045412	718	182.99	CGGTGCGGTTCCCAGAAGTC	NM_015392	NPDC1
uid_0062137	718	182.99	GTGACGGGAAGCTGGGGTTT	NM_145659	IL27
uid_002281	717	182.737	AGGCTTGTTTGAGGCCCGCG	NM_001001436	C16orf87
uid_0042228	717	182.737	AGGTGCAGAAGGAACAGGTG	NM_012467	TPSG1
uid_0044402	717	182.737	TGCCGTGAGGTTTACGGAGC	NM_014887	N4BP2L2
uid_0017607	716	182.483	CGTCTGGCTCTGGATTCGGG	NM_001189	NKX3-2
uid_0020624	716	182.483	TGCAGGAAGGAGGGGTACGA	NM_001242333	LHX6
uid_0061199	716	182.483	GTGTGGGAATAAGGAGGACT	NM_139323	YWHAB
uid_0018356	715	182.23	CAGCGACCTGGGGGGTGCAG	NM_001195227	TRPM4
uid_0034726	715	182.23	GCAAGAAAGAGCTTTTGGGG	NM_004219	PTTG1
uid_0014267	714	181.976	CCGAGGCTCTGAGAGGTTGA	NM_001159547	BEND4
uid_0050240	714	181.976	GGTGGGGCTCGTTCAAGCGG	NM_019079	L1TD1
uid_008166	713	181.723	GCGGCAGGCACACAGCACTG	NM_001097620	TMEM184A
uid_0023931	713	181.723	GAGTTAAGGTCAGCAGCTAG	NM_001271752	MAGEB5
uid_0026244	713	181.723	GGAGGGAGGGGCGATGTGAT	NM_001284214	TRIP12
uid_0026651	713	181.723	TTCTGTTTAGCCTCACACAG	NM_001286254	KLHL32
uid_0052137	713	181.723	GATTTTTGCTTAGTTGATCC	NM_021192	HOXD11
uid_0068065	713	181.723	AATATTTTTGATCCTGTGGT	NM_198040	PHC2
uid_0026433	712	181.469	GATGAGCTCTCCGCGCAGCC	NM_001284417	LYSMD4
uid_0037893	712	181.469	GCACAGAGCAGGCAGAGCCG	NM_005668	ST8SIA4
uid_0040983	712	181.469	GCCTCAGCTGCAGCCTTTTC	NM_007138	ZNF90
uid_0046975	711	181.216	ATGGGCGCCGCTTTTTAGTC	NM_016373	WWOX
uid_0052663	711	181.216	GGGTGCGCCGGAGAGTGCCC	NM_021994	ZNF277
uid_0054899	711	181.216	CTGGCAGGAGCGTTGGACGG	NM_024918	DSN1
uid_0063069	711	181.216	CTAGGTTCCAAGGGTATTAG	NM_152531	XXYLT1
uid_0021841	710	180.962	GATTCAGGAGGTAACTTTGC	NM_001253388	CHL1
uid_0030888	710	180.962	GGCTGGAGCGGGGAAGAGCA	NM_002458	MUC5B
uid_0064430	710	180.962	ACTGGGTGGGAGGGGGAGGC	NM_170699	GPBAR1
uid_0067683	710	180.962	CTGCACAGCCCCGGCAGCGG	NM_182915	STEAP3
uid_007914	709	180.709	GGGGGCGGTGGGCTCACCCA	NM_001083314	CHMP1A
uid_0051947	709	180.709	GCATTATGGCCGATGGCCAA	NM_021089	ZNF8
uid_0064367	709	180.709	ACATGGGGCTGACTGCCTAT	NM_153839	ADGRF2
uid_0014819	708	180.455	GAGCTGATTCATTGTCTGGT	NM_001163544	SYNRG
uid_0045813	708	180.455	TCCCTTCGGAGACCAGGTCA	NM_015641	TES
uid_0046228	708	180.455	GAACTGGGACTCTCGGACTC	NM_015976	SNX7
uid_00724	707	180.202	TCTCCTGCCGCCCCCCTCAA	NM_000319	PEX5
uid_0026303	707	180.202	AGTGCGGCGCGCGGACGGTG	NM_001284265	CCDC117
uid_0043431	707	180.202	AAGGCCGCCGCTCTGGCCTG	NM_014399	TSPAN13
uid_0069408	707	180.202	GTTACTACAAGTGTTTGAAC	NM_203379	ACSL5
uid_004004	705	179.695	CGCCACCTCCCTGGGAGTCG	NM_001008405	BCAP29
uid_0043313	705	179.695	GACCCTGCCTGATCCTAGCC	NM_014344	FJX1
uid_0059647	705	179.695	TCCGCCGGGTCTGGCGCTAA	NM_080742	B3GAT2
uid_0063884	705	179.695	GGGAGGAGAGAGGAGCGAGA	NM_153247	SLC29A4
uid_0039029	704	179.441	CGACACCTCAGCGGCCGCAG	NM_006218	PIK3CA
uid_005659	703	179.188	ATCACTGCTGAAAAAGGCAG	NM_001031850	PSG6
uid_0027879	703	179.188	AAAACCGGCAGGCCCTTTTA	NM_001289987	FILIP1
uid_0027727	702	178.935	TTACAGGCATGCGCCACCCC	NM_001289160	MICB
uid_0033757	702	178.935	GGTAGCAGGGGCCAAAGAGA	NM_003747	TNKS
uid_0048713	701	178.681	GCGCCCCGGGGCGTAGCTTC	NM_018077	RBM28
uid_0058603	701	178.681	GTTTCTCTGATATGCGCTCG	NM_033512	TSPYL5
uid_0066587	701	178.681	GAGGGTGCTGGCTCTGGTCC	NM_178571	TBC1D26
uid_0043816	699	178.174	GGGAGGGAGGAGCTGAACGC	NM_014618	BRINP1
uid_0059968	699	178.174	TGGCCGGGGGCGTGGCCTGA	NM_130843	PTPRN2
uid_004543	698	177.921	GACTCGAGACCGCGGCTGTC	NM_001012644	DUSP15
uid_0027348	698	177.921	GACATCTTGAAAGGAATGGC	NM_001287749	FDFT1
uid_0046426	698	177.921	GATGGCTGCGAAGTCTACGG	NM_016071	MRPS33
uid_0067339	698	177.921	TGGCGCATCCTCAGTGAGGA	NM_182529	THAP5
uid_006612	697	177.667	AGCTGAGCCAGAGGATGTCC	NM_001042406	HMGCLL1
uid_0012846	697	177.667	CAGGGGAGGCAGCAGGGTGT	NM_001144000	AGAP5
uid_0029137	697	177.667	GGGCAAGGCCTCGGGTCACC	NM_001698	AUH
uid_0032205	697	177.667	CGGCGGCGGGCTCCAGCGGC	NM_003036	SKI
uid_0058177	697	177.667	TCTGGGTCAAGTGGCTTCCC	NM_033142	CGB7
uid_0015783	696	177.414	GCACACAACTCTTACCCTTT	NM_001167741	MTX3
uid_0028600	696	177.414	ACTTCGCAGGCGGCGCCGAC	NM_001419	ELAVL1
uid_0049352	696	177.414	GGGCGCTGGCCGGCGCTCTC	NM_018387	STRBP
uid_0010253	695	177.16	GCCCAGAGCGCTCGGGCTGT	NM_001128143	PMS1
uid_0030565	695	177.16	CTCAATCCCCTTCAAGGACA	NM_002300	LDHB
uid_0036464	695	177.16	AAGAGGCCCTAGCATGATAA	NM_005040	PRCP
uid_0059568	695	177.16	GCGTGGGGAGTGGTTTTAGG	NM_080663	ERI2
uid_009624	694	176.907	GGTGATTGTTTTCATCTGTG	NM_001114753	ENG
uid_0012490	694	176.907	ACATGTGGTTTAGCTCTTTT	NM_001142733	ASB14
uid_0029417	694	176.907	CAGGCCCCTGGGAATTGCTG	NM_001816	CEACAM8
uid_0035733	694	176.907	AGCCTGGGAAATAGAAAGCA	NM_004698	PRPF3
uid_0068439	694	176.907	GGCGCCGTCCTGCAGATGTG	NM_198489	CCDC84
uid_0022539	693	176.653	AGGCATTATAGGCACAGCGT	NM_001256809	GRM4
uid_0053427	693	176.653	CACAGCACTGTTGCAATGAG	NM_022804	SNURF
uid_0030303	692	176.4	GGGCCTTGCCTCTTAAGGAG	NM_002194	INPP1
uid_0026974	691	176.146	TCTTTCATGGTTTGGGCACA	NM_001286719	RMDN1
uid_0054568	691	176.146	TAGGAGGCCGCCGTTCCTTA	NM_024738	C12orf49
uid_0065513	691	176.146	CTCTTTGTCTCCTGGGCGCC	NM_174920	SAMD14
uid_0011012	690	175.893	GCACCTAAGGGGACTGGAGG	NM_001134285	ESRRG
uid_0027347	690	175.893	TCGGCCCACCTGGTCCATCT	NM_001287748	FDFT1
uid_0059569	688	175.386	TTCTGCGTTTCCCGGGCTAG	NM_080663	ERI2
uid_003371	687	175.133	GGAATGCAATGGTGCGATCC	NM_001005200	OR8H2
uid_0062000	687	175.133	GCGACCTCCGACCGCGCTCG	NM_145270	PRR35
uid_00506	686	174.879	ACTGAACCCAGGCCCAGAGC	NM_000229	LCAT
uid_008916	686	174.879	ACACGCGGAGCACTACTCAG	NM_001101662	NRDC
uid_0046444	686	174.879	GATACGTTCCTCCCTCCTTT	NM_016077	PTRH2
uid_006189	685	174.626	GTTGCAAAGGCAGAGGTCTC	NM_001039614	C15orf59
uid_0056488	685	174.626	GATATTAATATTGTTGCCCT	NM_032102	SRSF8
uid_0058940	685	174.626	AAGCTCTACAGACCAGTGTC	NM_052943	FAM46B
uid_0042878	684	174.372	CCCACGTGACCAGACGTCCC	NM_014071	NCOA6
uid_0053651	684	174.372	GTGTTTGGCGATCCTTGGCC	NM_023919	TAS2R7
uid_0029077	683	174.119	ACGGCTTGCCATTGGGCCTC	NM_001670	ARVCF
uid_0027599	682	173.865	CACATGCGTGATGACGTAGA	NM_001288976	XRCC6
uid_0039990	682	173.865	GGTCCACCCCCGCCCCCGCC	NM_006651	CPLX1
uid_0021156	681	173.612	GCCTGCGAAGAGTTCCAGTT	NM_001243241	ZSCAN31
uid_0026650	681	173.612	GCAGAATAAACAAACTGAAA	NM_001286254	KLHL32
uid_0011580	680	173.358	GCGCGGCGGGCTGAGGGTCC	NM_001135862	PHF21B
uid_0013285	680	173.358	GGCGGCGGTGGCGGTGGCGG	NM_001145152	VPS37A
uid_0042377	680	173.358	CCTTGGGGCTGGGGCTGAGG	NM_013272	SLCO3A1
uid_0047851	680	173.358	GGCTAACCTAGCCGGGACGG	NM_017634	KCTD9
uid_0048025	680	173.358	AAATCCAATCAGTGGAAGAA	NM_017734	PALMD
uid_0064284	680	173.358	GGCGCAGGGTTGGAGACCCG	NM_153712	TTL
uid_0068228	680	173.358	GTGACTGTGTTACCTGTTCC	NM_198239	WISP3
uid_0019122	679	173.105	GAGTCTAGCACTATCTTTTA	NM_001199280	HAS3
uid_0029403	679	173.105	ACAAATATAGCGGCGATGAT	NM_001809	CENPA
uid_0034243	679	173.105	GGCAAGACTTTAAAGCCCAT	NM_003968	UBA3
uid_0068438	679	173.105	GAGTCTGCGCAGCCGCAGAA	NM_198489	CCDC84
uid_004914	678	172.851	GGTTAACGACGGGACGCGCG	NM_001015885	RAE1
uid_0047548	678	172.851	ACCAGCCCGAGTACAAGCCC	NM_017425	SPA17
uid_0057599	678	172.851	TCCTCATTCGCCAGCTTTGT	NM_032796	SYAP1
uid_0066490	678	172.851	GTGGGTAGCCCACGGGACAC	NM_178517	PIGW
uid_0016663	677	172.598	GGCCCCGCACGCGGAAGTGG	NM_001172660	ZFYVE28
uid_0031215	677	172.598	AAGTGTTTGGGGCTGGCCTG	NM_002603	PDE7A
uid_0032006	677	172.598	GACGCGAGCCAATGAGGAGT	NM_002959	SORT1
uid_008533	676	172.344	GGTGCTCCGCCCGCTCGGAG	NM_001099405	SCN5A
uid_0024404	676	172.344	AATGTAGACAGAAGGGAGAA	NM_001277163	CEACAM3
uid_0027799	676	172.344	AACCCGCCACCGCCCCTCTC	NM_001289797	PCBD1
uid_0036309	676	172.344	ACCCGACAAAGCGCCCGGAG	NM_004976	KCNC1
uid_0047071	676	172.344	GGTACCTCTCCACCAATCAG	NM_016440	VRK3
uid_0068470	676	172.344	AACCTTCAAGTGTATCTTGC	NM_198506	LRIT3
uid_0023839	675	172.091	CGCTGTAGCAGTTGGCCTCA	NM_001271560	LOC389895
uid_0029266	675	172.091	CGCTGGAAACGCGTAGGGCG	NM_001749	CAPNS1
uid_0053769	675	172.091	TCCCCCTAGCCCCGCCCCTT	NM_024038	TRIR
uid_0058611	675	172.091	AACCCACACTGGCGGCATTT	NM_033516	TPD52L3
uid_0063899	675	172.091	GCGCGCGCAGTGCGTGCCTA	NM_153256	PROSER2
uid_0021482	674	171.837	GTGGTCATTCTAGGTCCTCA	NM_001244567	BID
uid_0012954	673	171.584	GCAGGCTGGTGAGCAGTGTC	NM_001144874	PATE4
uid_0031744	673	171.584	GCTGGGCACCCACACCTTGA	NM_002836	PTPRA
uid_0036586	673	171.584	AGAAGATGTGCCAATGCCCC	NM_005091	PGLYRP1
uid_0042593	673	171.584	GGCGGTGTGATGGCCCTGGA	NM_013381	TRHDE
uid_0046624	673	171.584	TGTAAAACGTTACCTGACAG	NM_016185	JPT1
uid_0052207	673	171.584	GAATGTGGCTGGAATCTGTT	NM_021223	MYL7
uid_0010721	672	171.331	CCTCTGTCAGGGGACTTGAA	NM_001130148	CCDC77
uid_0012751	672	171.331	TCGCGCCACGACCCTCGCGC	NM_001143943	EFCAB2
uid_0016255	672	171.331	GGCGGGCGCGCGCGCTCCGC	NM_001170794	BACH2
uid_0029470	672	171.331	GGGTGACAGTCGCTGGTCAT	NM_001838	CCR7
uid_0034998	672	171.331	TCGGCGCCGTAGGCGGGACC	NM_004359	CDC34
uid_0052650	672	171.331	GAGGCTCCTCCCCTCGGCTC	NM_021978	ST14
uid_0026190	671	171.077	AAGGCATATATTATGAGGCT	NM_001283014	NUDT13
uid_0022452	670	170.824	GGGCTGCGAGGGGTGACTTG	NM_001256690	MELK
uid_0034703	670	170.824	TGGGGGATGGGAGGTGGGCG	NM_004209	SYNGR3
uid_0068720	670	170.824	TGGCGCGGATTAGGGGGTCT	NM_198839	ACACA
uid_0012149	669	170.57	GAGCGATACACAGGTCAGCC	NM_001142314	DUSP19
uid_0024290	669	170.57	CCAGCTGCGACCCCAATTGC	NM_001276380	ESF1
uid_0031775	669	170.57	GTGGCGTGCCGCTTAGCTGG	NM_002853	RAD1
uid_0011830	667	170.063	TCATTTTAGGAACAGTTCTC	NM_001136262	ATXN7L3B
uid_0030702	667	170.063	GCTGGTCCGTGACGAGGCAC	NM_002373	MAP1A
uid_0054089	667	170.063	CGAACGCCCGGGTGGCTGCT	NM_024423	DSC3
uid_009013	666	169.81	GTCGTGCCTGTTCCGGGCCG	NM_001102653	OTUD4
uid_0025485	666	169.81	AGCAGGGGTGATGAGAGATG	NM_001282305	STK25
uid_0039052	666	169.81	TCTGCCTCGTCACTGTCACC	NM_006228	PNOC
uid_0066365	666	169.81	AAATCTTCCCCATTCTCCCT	NM_178424	SOX30
uid_009668	664	169.303	CTGGGCGAGGGGCCCCGCCA	NM_001122	PLIN2
uid_0019342	663	169.049	ACTGTGGTTTCTGCCGTAGA	NM_001199780	PSMB2
uid_0037141	663	169.049	TCTCGGGGCCTCGAGGCGCG	NM_005338	HIP1
uid_0060582	663	169.049	GGAGCCTCGCTTACCGGGCG	NM_138444	KCTD12
uid_0060787	663	169.049	CGCTGCCTCCATCTCTCCGC	NM_138734	NRXN2
uid_0056089	662	168.796	GCGATGGAGCTGGGGGAGCC	NM_031434	TMUB1
uid_0068820	661	168.542	CAAAAAGGAATGACAGTGAG	NM_198991	KCTD1
uid_0012637	660	168.289	AACCTGCGCCCTCCGGATCT	NM_001143782	FKBP11
uid_0036149	660	168.289	GGGGAGAGGCCGCTTGGAGG	NM_004896	VPS26A
uid_0047712	660	168.289	AGCGCCGCTGCCACAGCCGC	NM_017551	GRID1
uid_007980	659	168.035	GGAGGCAGGCGCGTAACCAT	NM_001083909	ADGRA1
uid_0015887	659	168.035	GTGCTTGCAGCAGACCCTCC	NM_001168216	C2CD6
uid_0027663	659	168.035	CTGAGCCCGGAATTCTGCAC	NM_001289061	STK33
uid_0035691	659	168.035	TTCTCTTTGGGTATCCCTGA	NM_004677	XKRY
uid_0032708	658	167.782	CATAAGGAAATACCACAGAC	NM_003266	TLR4
uid_0068435	657	167.528	GGTGGGGCTGCCCCGCCCCC	NM_198488	FAM83H
uid_0070093	657	167.528	GGCCAGCCCAAGTGTCATCG	NM_207446	FAM174B
uid_0013153	656	167.275	CCCTGTGGCATGCCTCCCTA	NM_001145053	EFCAB5
uid_0023094	656	167.275	GACCGGAGGGGGCGTGCTGA	NM_001258453	FBH1
uid_0029945	656	167.275	GTTTAGCTATTGCTTCTTTG	NM_002044	GALK2
uid_0050980	656	167.275	GCCCCTTTCCTAGGACCCGG	NM_020441	CORO1B
uid_0053632	655	167.022	GGCGCGGGCGGGGCGGGGCG	NM_023080	C8orf33
uid_0057047	655	167.022	TCACTCTTAGGCTGGGCACT	NM_032429	LZTS2
uid_0015042	654	166.768	GGCAGGCGCTCTCTCGAGCG	NM_001164440	ANKRD33B
uid_0032100	654	166.768	CCTAGGATGGTGAGAAGCCC	NM_002996	CX3CL1
uid_0017974	653	166.515	AATTACGGTACCTACCACCC	NM_001193288	SLC24A2
uid_0024167	653	166.515	GACAGGCGCCGGGCGACGCA	NM_001272065	SHISA5
uid_0034406	653	166.515	GATTTGAAAAGGCCTGGACC	NM_004065	CDR1
uid_0040900	653	166.515	CTGGGCCGCCGTTCACCTGC	NM_007099	ACP1
uid_0026457	652	166.261	GATGACACGGACCTACTTTC	NM_001284502	NUBP2
uid_0029522	652	166.261	CTCTGGACCGAAAGTAGACT	NM_001859	SLC31A1
uid_0059942	652	166.261	CTACTTTCCTTAAAGGGCCC	NM_130807	MOB3A
uid_0062650	652	166.261	CAGGTGTGCCTCTGCGTTAC	NM_152329	LRR1
uid_0065925	652	166.261	ACTGAGTGTTTTGGCCATCC	NM_176822	NLRP14
uid_0036609	651	166.008	GCTAGAGATTCCCCTCCCCT	NM_005099	ADAMTS4
uid_0049514	651	166.008	CTCTCCTCTCTCCCTTGACG	NM_018474	KIZ
uid_0051752	651	166.008	TGGGTGGTTGGGGTGTAGTT	NM_020980	AQP9
uid_0061299	651	166.008	AGACCTGCAAGCGCAGCTCC	NM_144601	CMTM3
uid_0041207	650	165.754	CGGCTCCTTCCTAGCCGCCC	NM_007255	B4GALT7
uid_0055258	650	165.754	CCAGGCAGCCCAGCCTGTGC	NM_025198	MTERF2
uid_0022575	649	165.501	GTGGGTGGGGTGTTCGCGGT	NM_001256853	USP17L12
uid_0032867	648	165.247	GTCTCTGAGTGTCAGACCTG	NM_003335	UBA7
uid_0045789	648	165.247	GAGGAAAGCGGGGGCGTCTA	NM_015627	LDLRAP1
uid_0057600	648	165.247	TGACTGACCTAGTAGGCATG	NM_032796	SYAP1
uid_0014345	647	164.994	GGTGTTTGTAGCTTCCCTTA	NM_001159770	SLC39A11
uid_0027518	647	164.994	ACCACCAAGCATCAGGTTTC	NM_001288767	ARMC5
uid_0036900	647	164.994	GGAGGAGTGCGGGCGGAAGT	NM_005240	ETV3
uid_0056389	647	164.994	GGAAACGGCTTGTGTAGTCG	NM_031991	PTBP1
uid_0068360	646	164.74	CTCCCAGCCTCTCCCGGGTC	NM_198456	FAM120C
uid_0057793	645	164.487	ACGTGACCCGCCCGCGGCAA	NM_032882	PNMA6A
uid_0059526	645	164.487	CGGGGCAGGCTTCCGGGAGG	NM_080626	BRI3BP
uid_0036428	644	164.233	CTTTCCGCTGCCTCCGGTCC	NM_005025	SERPINI1
uid_0037982	644	164.233	GCTTCTGCGGACAGAGCCTT	NM_005720	ARPC1B
uid_005819	643	163.98	GTCTTGACAGCTAGGGGGCG	NM_001034173	ALDH1L2
uid_0025374	643	163.98	GGAAGAGCCGAGAGGAGGCG	NM_001282097	YAP1
uid_0067361	643	163.98	AGGCCCCAGAGTCCTAAGCA	NM_182541	TMEM31
uid_0010737	642	163.726	CCAGTCCCCTGCCAGTCAAA	NM_001130406	PRR20D
uid_0058048	642	163.726	GAGTTCCATAGGCGCCCGAC	NM_033070	HDHD5
uid_0057910	641	163.473	TCACAATTACCAGCTCTGTC	NM_032981	DTNA
uid_007389	640	163.22	CAAGATGGGGCTTCTTAATA	NM_001080399	OC90
uid_0049668	640	163.22	CGGAAAGCCGCGGCAGGGGT	NM_018664	BATF3
uid_009900	639	162.966	GGCCGAGCTCCCGGGGGAGA	NM_001127173	CADM3
uid_0049466	639	162.966	GGTGGGGGGATCACGAGGTC	NM_018447	EMC3
uid_0054356	639	162.966	GTCGGGCCTTCGCGCCTACC	NM_024628	SLC12A8
uid_001203	638	162.713	ACCCCTGGAGGAAATTCTCG	NM_000521	HEXB
uid_005889	638	162.713	GATGGCCGTGCCCTGTTTTT	NM_001036645	HHLA3
uid_0057961	638	162.713	GTAGTTGCCTGGGGCCGGGA	NM_033025	SYDE1
uid_006059	637	162.459	GAATTGGCCTCTGTAGCTAA	NM_001038702	CDC42SE2
uid_0036392	637	162.459	GACGCGGCGGCGGGGTAAGC	NM_005011	NRF1
uid_0038160	637	162.459	GCCCCAGTGAGCCGACAGAC	NM_005804	DDX39A
uid_0039112	637	162.459	GGGGTTCCCTAGGGCGAACG	NM_006256	PKN2
uid_0059460	637	162.459	GTAAGTGCTTCAAGGATCTT	NM_080591	PTGS1
uid_0012025	636	162.206	TCTCTCCCTCGTCGATGGGC	NM_001139457	BCAP31
uid_0013206	636	162.206	GGCCGCCCGGGGGAGAGCGA	NM_001145098	SKIL
uid_0024637	636	162.206	CCGCTGGGACCGCGAGGAGA	NM_001278225	RUFY2
uid_0038567	636	162.206	AGGCCAAGCTCCGGCCGGGA	NM_005994	TBX2
uid_0039372	636	162.206	GGCAGTATTGCAAAGAAGTC	NM_006366	CAP2
uid_008514	635	161.952	GAAGGGGAGGGAGGCTGTAG	NM_001099335	PHYHIP
uid_0011479	635	161.952	CTTCACGTACTTCGTACGAC	NM_001135670	MSRA
uid_0015678	635	161.952	ACTTCTGTATCCCGAGCGCC	NM_001166621	TRAPPC1
uid_0025708	635	161.952	CCCAGGGAATTCAGGTGGTC	NM_001282497	ZNF343
uid_0031062	635	161.952	AATGGTGATTGGCTTTCCCT	NM_002532	NUP88
uid_0035599	635	161.952	TCCCAACTTGGGGCCCCGCT	NM_004635	MAPKAPK3
uid_0036704	635	161.952	CGGCGGGCGGGATCAGCGCA	NM_005148	UNC119
uid_0037747	635	161.952	GAGGGTCTGGTGTGGACCAG	NM_005608	PTPRCAP
uid_0054643	635	161.952	GTCGCGCCGGGAATGACGTG	NM_024771	NAA40
uid_0055325	635	161.952	GCGCGGGGCAGACGCCGACG	NM_025234	WDR61
uid_0055619	635	161.952	AGGTTTGGAAAGACAGCTCC	NM_030786	SYNC
uid_0017030	634	161.699	CTGGGTGGAGTGTGTCTCTT	NM_001177317	SLC34A3
uid_0022206	634	161.699	CGGCCGGGGGCGGGGCGGGG	NM_001256313	STK3
uid_0011761	633	161.445	AAGGACGAGGCCGGACACCC	NM_001136191	KANK2
uid_0022788	633	161.445	GAAGCCCTCGAGGGCCGGCC	NM_001257392	CD63
uid_0043143	633	161.445	CTGGTCTAGTGTGGAATAAG	NM_014262	P3H3
uid_0069213	633	161.445	CACCGACCACACTATCAGGA	NM_201546	CDCP2
uid_0069614	633	161.445	TTCGCCTCTACTTGTGCTCC	NM_206818	OSCAR
uid_004931	632	161.192	ATGACCACCTCCCCCTGTGT	NM_001017363	ARID3C
uid_0010800	632	161.192	AATGTTGGAGTTTTTAACTG	NM_001130687	GUCY1A1
uid_0060698	631	160.938	GCTGGCTTGTGGCGCTCCCT	NM_138612	HAS3
uid_0022603	630	160.685	GCACAGTGGTCGGCGGGATG	NM_001256879	POLD2
uid_0027464	630	160.685	ACGTGGTGCGCGTTGCCTTC	NM_001288668	HCFC1R1
uid_0036175	630	160.685	GTCCCTCCCTTTCTTCCCTC	NM_004917	KLK4
uid_0034642	629	160.431	CGGGATCCCGCGCAGCCTCA	NM_004177	STX3
uid_0050914	629	160.431	GGTCCTGGACCCTCCATCTG	NM_020406	CD177
uid_008571	628	160.178	GGCTGCGTTTGGAGATCCCT	NM_001099625	MTFR1L
uid_0016908	628	160.178	GGGACACGCAGGATCGGGGG	NM_001173988	RABL6
uid_0020444	628	160.178	GCTCGTGAATATTTATAAAC	NM_001207034	RNF40
uid_0027637	628	160.178	CCCGTCACCAGCGGCGTCTG	NM_001289022	FAM177A1
uid_0029713	628	160.178	AAGGAGAGAACGGCGGGGCG	NM_001943	DSG2
uid_0041882	628	160.178	ACGAGCGCGCCGGAAATCTC	NM_012302	ADGRL2
uid_0052142	628	160.178	TTGGACGAAACTTTGCCTGC	NM_021193	HOXD12
uid_0056891	627	159.924	GGAAGGCGAGGCGGGCTTTA	NM_032341	DDI2
uid_0068769	627	159.924	CAGTGCCGAACGGTGGCCCC	NM_198935	SS18L1
uid_002652	626	159.671	GGATGCGCTTTTGCCCCGTG	NM_001002916	H2BFWT
uid_0026338	626	159.671	GTAGTTTTGGCGATCGCTGC	NM_001284296	PHF21B
uid_0040375	626	159.671	TCCTGGCCTAAGACGGGCCG	NM_006829	ADIRF
uid_0057085	626	159.671	GAAGGAGAGGGAGGGGCCGA	NM_032445	MEGF11
uid_007077	625	159.418	GTCAGCGTCCCTCTCGATGT	NM_001077350	NPRL3
uid_0011453	625	159.418	GGAAGGAGGAAACAGGCAGA	NM_001135647	FAM53C
uid_0059535	625	159.418	GATTGGGTGGCGCAGGAACT	NM_080632	UPF3B
uid_004503	623	158.911	TCAGATATCCCTGTCACTCC	NM_001012428	ASB11
uid_0020219	623	158.911	GGTGCGGCCCGGCCTGCCCG	NM_001206654	NCOR2
uid_0028258	623	158.911	ACTCTGGGCGCTGCTGACCC	NM_001291459	TBC1D3L
uid_0042754	623	158.911	CGGGTTGTTCCTTTTTCCCT	NM_014008	CCDC22
uid_0046750	623	158.911	GACTGGGAGGCTGGACTCCC	NM_016246	HSD17B14
uid_0068584	623	158.911	AGGGCGGAGTCTCGCCAGTA	NM_198571	NAT16
uid_009908	622	158.657	GGGCTGGGACTAATGTCCAG	NM_001127180	MYO7A
uid_0015622	621	158.404	TGGCAGTGGGGGGAAGGGTG	NM_001166400	MAGEA8
uid_0062298	621	158.404	GGAGGTCCTCTCTGTGTCTC	NM_145914	ZSCAN21
uid_0020036	620	158.15	GAGGCTCTCACTTTCCGTCA	NM_001204526	SSR4
uid_0026863	620	158.15	AGACAAGACTTTTATGAATC	NM_001286616	ANO4
uid_0042438	620	158.15	ATCACTCGTCTCATTTCTGC	NM_013306	SNX15
uid_0048384	620	158.15	GGTCTCGCCCGCCGCCGATG	NM_017901	TPCN1
uid_0063928	620	158.15	GGGCGCCGCACATAACATGC	NM_153270	KLHL34
uid_002048	619	157.897	AAGTGGCTAAAGCCGTGACC	NM_000929	PLA2G5
uid_006521	619	157.897	AACAGGTGCTGGCAGCCAGC	NM_001040630	NCALD
uid_009135	619	157.897	AAGTTCCTCTAGGCGGCCAG	NM_001105528	CCDC178
uid_0016622	619	157.897	TCAATCAATCGCTGTGAGCA	NM_001172509	SATB2
uid_003696	618	157.643	ACTGGACGTTCCCTAACCTG	NM_001005742	GBA
uid_0039170	618	157.643	CCGGAACCGCCAAGTGGTGA	NM_006282	STK4
uid_0034714	616	157.136	TTAACTTTGGCAGTCAGGAG	NM_004213	SLC28A1
uid_0051239	616	157.136	GCTCCTTAAAGGCAGAGCGC	NM_020715	PLEKHH1
uid_0012700	615	156.883	GCCGCGGTAGTCCGCGGAGT	NM_001143841	TMEM106C
uid_0021780	615	156.883	CTGGGTTGGGGGCACAGCCC	NM_001252338	CDH4
uid_0059778	615	156.883	AGCTCAGGGTTGGCGGGCTC	NM_080871	ASB10
uid_0061448	615	156.883	CCCGCGCCACCCCGCACCCA	NM_144669	GLT1D1
uid_00399	614	156.629	GGTATGTGCAAATCAGCAGC	NM_000186	CFH
uid_0055569	614	156.629	AATGCTAGGTATCATAATGA	NM_030764	FCRL2
uid_001116	613	156.376	CCCACAGGTGCACGCGCCCT	NM_000484	APP
uid_003385	613	156.376	AGAGACAGAAAGATCAAGTA	NM_001005205	OR8J1
uid_006729	613	156.376	GGCAGGTGTTGTAGCCGCTA	NM_001042550	SMC2
uid_0016514	613	156.376	CTCGCGTTCGCGGACGGCTG	NM_001171993	HPD
uid_0043490	613	156.376	CGGTGAAGACGTAGAGCACC	NM_014430	CIDEB
uid_0051623	613	156.376	AGAATCAGGGGAGTCGGCGC	NM_020903	USP29
uid_006643	612	156.122	GTCTCGGTGCATACTCTCAT	NM_001042426	CENPA
uid_0036232	612	156.122	CCCCGCGGTCGCTCGGGTAA	NM_004943	DMWD
uid_0040968	612	156.122	GAGGAGAGGGGGGCTACCGG	NM_007129	ZIC2
uid_004276	611	155.869	GCCGCCTCTCGCGGCAGCCT	NM_001010883	FAM102B
uid_007398	611	155.869	CTGTCACTCAGGGAAGGGGG	NM_001080404	ZNF878
uid_0030132	611	155.869	GTTACTGATTTCCTTCCTCC	NM_002125	HLA-DRB5
uid_0060355	611	155.869	GGACAGGTGTGAGCGGGTCT	NM_138318	KCNK10
uid_009106	610	155.615	CCACCCCTGCGCGCCAGCGC	NM_001105195	AMER3
uid_0026228	610	155.615	TTGCTTTTAGTCCTGGCCGT	NM_001284194	FUT11
uid_0032922	610	155.615	AATTGCGGGCTGAGCCTCCC	NM_003364	UPP1
uid_0011448	609	155.362	TCACAAAAGCGCTGGGGGAC	NM_001135643	DCTN4
uid_0012802	609	155.362	GGGCTGCGGCAGACAGGCGC	NM_001143978	ZCCHC18
uid_0017262	609	155.362	TCCCGGGCCCCGGCCGGATC	NM_001178112	SCAMP5
uid_0029528	609	155.362	CCAAACGGGGCCGGGCCTGA	NM_001861	COX4I1
uid_0037882	608	155.109	TGACAAGGCGCCGTTTCTTT	NM_005664	MKRN3
uid_0042000	608	155.109	GGCAGTAGAATTTTGCTTGC	NM_012360	OR1F1
uid_0042464	608	155.109	AGGGGCATGTGGGCGTGGCT	NM_013321	SNX8
uid_0057534	608	155.109	GGCTGGGGGGATAGTCTTAC	NM_032753	RAX2
uid_0063524	608	155.109	AGGGGTCAGTGGGGTATGTG	NM_152762	TSGA10IP
uid_001600	607	154.855	AGATCCTGGCCTCTGTGCCC	NM_000712	BLVRA
uid_0012890	607	154.855	GAAGCTGGGACTGGAACTCG	NM_001144755	MYBL1
uid_0016202	607	154.855	CCAGGTTTCAGAGTCCCACC	NM_001170723	TEX35
uid_0065405	607	154.855	ATGCGTCGAGGGGGCATCCT	NM_173852	KRTCAP2
uid_0029265	606	154.602	CAGGGCGGGATTAAGACCTC	NM_001749	CAPNS1
uid_0044373	606	154.602	CAACCACCGGCACTTCCGGG	NM_014875	KIF14
uid_0069412	606	154.602	AGTGGCGCGCTCCCGTGGCG	NM_203385	RNH1
uid_0059002	604	154.095	CATTGTTGGGTGTGCTTTTT	NM_052967	MAS1L
uid_0062847	604	154.095	GCGGGTCTTTCCTGGAACGA	NM_152416	NDUFAF6
uid_004093	603	153.841	GGGATCGGGACCCTCACCCC	NM_001008895	CUL4A
uid_0012218	603	153.841	ACTTGTCTCATGCCTGCGAT	NM_001142401	CD164
uid_0025257	603	153.841	GGCGCTGGCATTGAAGAGCG	NM_001281469	PTGDR
uid_0025546	603	153.841	GGGGAACGTGAGGAGAGCTG	NM_001282385	CSNK2B
uid_0035682	603	153.841	CCGCGGGCCTGGCAGGCTGA	NM_004674	ASH2L
uid_0068592	603	153.841	CTGGGCTCGGCCGGGCTCGG	NM_198573	ENHO
uid_0026396	602	153.588	ACTTGAGAAGAGTCGGCCTC	NM_001284358	BOLL
uid_0054361	602	153.588	GGCTCGCGGAGAAAGGCCCA	NM_024631	MSANTD2
uid_0023842	601	153.334	CTTACAAATTTTGTGCCCTA	NM_001271592	SMIM10L1
uid_0052322	601	153.334	AGTAGGGGCCGCCCCTTCTA	NM_021625	TRPV4
uid_0065992	601	153.334	GGCGGCTCCCGTTCCGATCC	NM_176895	PLPP1
uid_007707	600	153.081	GAATTTTGTGATCTGTTGCT	NM_001080531	C4orf51
uid_0026394	600	153.081	GCATTAGTGGACAGGAGCCA	NM_001284357	LRRC49
uid_0017593	599	152.827	TGAGACCTGGGTTTGAGTTC	NM_001185156	IL24
uid_0041774	599	152.827	AAGACCAGGTTCCGCGTTTC	NM_012256	ZNF212
uid_0043533	599	152.827	GGCCTGTGGGTAATGTGCCA	NM_014450	SIT1
uid_0062382	599	152.827	AGAGGCACTTCGCGGTGACG	NM_148172	PEMT
uid_0062769	599	152.827	CAAAGACCCATAGTGACCAA	NM_152381	XIRP2
uid_0065203	599	152.827	GGCGGCTGCAGAAGCGACCC	NM_173642	RIMKLA
uid_0066380	599	152.827	CTCCAGCTAAGACCTGGGGA	NM_178431	LCE3A
uid_0040400	598	152.574	CCAGACCCGACTGCTTCGTC	NM_006838	METAP2
uid_0048537	598	152.574	GATCGAACGCGTGTCTCGCT	NM_017993	ENOX1
uid_0056124	598	152.574	GGGGCGCGCGCTGATGCGAA	NM_031454	SELENOO
uid_0063491	598	152.574	CTGCTGCCCCTGGCGGCCGC	NM_152749	ATXN7L1
uid_0065621	598	152.574	GCCCCTTTGGCCTGATCTCC	NM_175063	EMC10
uid_0036038	597	152.32	ATTTGTTTCATGCGCACACT	NM_004847	AIF1
uid_0064552	597	152.32	TATTGGAAACACATATCCTT	NM_172020	POM121
uid_004630	596	152.067	TTCCGGCTTCTTCCGGGTCG	NM_001012991	KNOP1
uid_006261	596	152.067	GTCGGCCACATCTTTATTCG	NM_001039771	CBLN3
uid_007401	596	152.067	GCTTGTAGTCCCAGCTACTC	NM_001080406	C12orf71
uid_0017867	596	152.067	GTTCTACCCCGGCAGGGGTG	NM_001190972	C8orf88
uid_0032302	596	152.067	TCATCAGAGGGCTCGAGTTG	NM_003076	SMARCD1
uid_0034093	596	152.067	AGGCCGTCCTGGGGCGGCTG	NM_003901	SGPL1
uid_0036773	596	152.067	TCGGGGTTCAACTGGCTCGC	NM_005182	CA7
uid_009462	595	151.813	CATTCACCAGACTTTTTGCC	NM_001113495	2019-09-09
uid_0010441	595	151.813	GGGCAGCTAGGAGTGATGTG	NM_001128834	PLP1
uid_0014638	595	151.813	CGTGGGATGAGAAGGATTGA	NM_001161766	AHCY
uid_0020511	595	151.813	GGCAGGATTCGGAAGGAGGT	NM_001217	CA11
uid_0031951	595	151.813	ATTCGCGGCGCGGGTGGGAC	NM_002931	RING1
uid_0035214	595	151.813	GATAATCAATTTTACCCCTC	NM_004461	FARSA
uid_0054917	595	151.813	ATGGGGCCTAGCGGATGGTT	NM_024928	STN1
uid_0064326	595	151.813	GCCTGTAGTCCCAGCTACTC	NM_153809	TAF1L
uid_002191	594	151.56	ATTCGGAACTCTTCGGTTAG	NM_000991	RPL28
uid_002415	594	151.56	TTGGCTGAGAGACACCTGAT	NM_001001788	RAET1G
uid_006634	594	151.56	TCAGGCAGCTCATGGGATCC	NM_001042423	SLC16A3
uid_0020606	594	151.56	GGCCGACGTGCCGAAGGAGG	NM_001242307	PITRM1
uid_0025283	594	151.56	GATGGCTGCAGGCTGAAATC	NM_001281507	PHACTR3
uid_0028154	594	151.56	CAACCCAGTCCTTTCTGTCC	NM_001291101	CACNA2D2
uid_0063235	593	151.307	GTAGAGGCCCCCGCCGAGAA	NM_152613	WBP2NL
uid_004189	592	151.053	GTTAATCGCCCTTCGACACA	NM_001009994	RIPPLY2
uid_0032287	592	151.053	TGTTGCCTGAGTGTGGGGCG	NM_003069	SMARCA1
uid_0032385	592	151.053	GGCCGACTCCCCACCCCCCT	NM_003112	SP4
uid_0036304	592	151.053	CGGAATCCCGGCCGGAGCCC	NM_004974	KCNA2
uid_0037434	592	151.053	GCGGCCTGAGGCGTGGCTCC	NM_005475	SH2B3
uid_0049500	592	151.053	GGGGCGGGGCCCTGAAGCCG	NM_018464	CISD1
uid_00811	591	150.8	AGGAATCAGCCTGGTGCCAG	NM_000359	TGM1
uid_0022859	591	150.8	CTCTTGCCTGGAGTGCGAGT	NM_001258023	GRIA1
uid_0058835	591	150.8	GCGCTGGCCAGCGGAGCAGG	NM_052886	MAL2
uid_0064476	591	150.8	CCTTGAGCCACGAGGGCTTC	NM_170737	KCNJ15
uid_0021441	590	150.546	GCCAGGAGGGGAACCGCCTG	NM_001243942	PRPSAP2
uid_0029203	590	150.546	CATTGTGGTTAGGGCCCCAC	NM_001725	BPI
uid_00729	589	150.293	GGCTGGGACGCTAAGTCATG	NM_000321	RB1
uid_0019528	589	150.293	GGAGTCGCCTGCTGAGCCTG	NM_001201334	GCFC2
uid_0010308	588	150.039	TGGGGAGGAACTCGCAGTCC	NM_001128212	WDSUB1
uid_0037717	588	150.039	TGGGTTGTTATTCCCTGTCC	NM_005590	MRE11
uid_0065821	588	150.039	CAAGGAGTCGGTCGGGGGAG	NM_175887	PRR15
uid_0041253	587	149.786	GGGACCACCTCCCGGGTTGA	NM_007276	CBX3
uid_0045627	587	149.786	ATGGCTGGTGGCTGTGTTTC	NM_015511	AAR2
uid_0012487	585	149.279	AATGACCTTCAGCTACCGGG	NM_001142730	KCTD1
uid_0019976	585	149.279	ACAGTTTCCAACTGTGACAT	NM_001204406	ALOX5AP
uid_002046	584	149.025	ATTTTCCAGTGATCCCATGC	NM_000928	PLA2G1B
uid_0055812	584	149.025	AGGAGGACACTAAGGCTCAG	NM_030953	TIGD6
uid_0016151	583	148.772	GGGCTCCGAGGGTAATAGGA	NM_001170635	PLPPR2
uid_0020594	583	148.772	GACGGGCTCTGGGTCCCGCG	NM_001238	CCNE1
uid_0026314	583	148.772	GCGGAAGGGTGTAAGCACGC	NM_001284278	PITPNB
uid_0027933	583	148.772	GGAGGGACGCCGAGGGTCCA	NM_001290052	UHRF1
uid_0031921	583	148.772	CGGCGTGCCGTCCACTTCCG	NM_002917	RFNG
uid_0040930	583	148.772	GGATTCTTTCCCAGTGCCCC	NM_007112	THBS3
uid_0058996	583	148.772	CGCGCAGGTTCTAGCTACCT	NM_052965	TSEN15
uid_001260	582	148.518	GGCAGTGGGTGCAAGGAGTT	NM_000545	HNF1A
uid_007380	582	148.518	GCCGGAGGCAGCCCAGGCTC	NM_001080396	FAM155A
uid_0028755	582	148.518	GAAGGCTCCTGGGAAGGTGG	NM_001501	GNRH2
uid_0051773	582	148.518	GGCCCGCGGCTCCCCCGGGG	NM_020988	GNAO1
uid_0011046	581	148.265	TGAGCGCGCGCTACGTGCCA	NM_001134382	IQSEC1
uid_0011533	581	148.265	GGCGCTGTGCCATGGGTGGC	NM_001135740	PNCK
uid_0011708	581	148.265	AGAGACAAGACGCTGCTTCA	NM_001136053	TPRA1
uid_0040504	581	148.265	CCTTCCACCCCATCAACCTT	NM_006893	EIF2D
uid_0047932	581	148.265	CGAAGAAAAGGGCACTTGCC	NM_017677	MTMR8
uid_0026267	580	148.011	ACCTCGCGCCAGCGGAGTCC	NM_001284235	GTDC1
uid_0037797	580	148.011	GCGGCTCCTCGCCCGACCCG	NM_005629	SLC6A8
uid_0024692	579	147.758	CCCACCGACCCACTGCCCTG	NM_001278270	TADA3
uid_0048568	579	147.758	AAGCCAGCTCAAGACTCACT	NM_018010	IFT57
uid_0048975	579	147.758	CTCCCGGTAGCCTGGGGTGG	NM_018208	ETNK2
uid_0013121	578	147.505	GGACTGAGGGCTGGAAGGTT	NM_001145018	CCDC153
uid_0064377	578	147.505	GCCTCCTTGGCCTCAGCAGC	NM_170600	SH2D3C
uid_0023709	577	147.251	TTGTCGGGGTGCAGGAGTGA	NM_001270952	UCHL3
uid_0041856	577	147.251	CGCCGCGCTGCGCGCTCCCG	NM_012291	ESPL1
uid_0067468	577	147.251	GGCGCGACCTGCGACCGCCC	NM_182612	GATD1
uid_0067938	577	147.251	GCTATGTTCCGAGTATTAAG	NM_194293	XIRP1
uid_0015693	576	146.998	GACGTCCCTTGCCGCTTGGG	NM_001166693	AFF1
uid_0035539	576	146.998	GCGCGCCCGAAGGAGCCGGA	NM_004608	TBX6
uid_0068052	576	146.998	GCGGAGCGAGGGCTCGGTTC	NM_197970	BOLL
uid_003718	575	146.744	GGTATGCCGTGCGTGTGTGC	NM_001005785	DAZ2
uid_0024070	575	146.744	GGACCCGGGCTTGCGTCGGA	NM_001271909	SPATA33
uid_0025820	575	146.744	CCCTACTGCCAGAATAGTCT	NM_001282617	GNAI2
uid_0045329	575	146.744	GCCCACGCTGTGCCGACACC	NM_015348	TMEM131
uid_0068249	575	146.744	AGACAAGAGAACAAGTGAAC	NM_198274	SMYD1
uid_0037193	574	146.491	GGTGGAGGTAAGCATGAAGA	NM_005362	MAGEA3
uid_0039700	574	146.491	TCGGAGGCGTCGCTTAGGGT	NM_006521	TFE3
uid_0040918	574	146.491	AAGCTCCCTTTCCCTTGCTT	NM_007106	UBL3
uid_0064664	574	146.491	ACGCTCGGCCCCGCGCGTCC	NM_172232	ABCA5
uid_0070165	574	146.491	GCGGGGACCGCCCTTGAGTC	NM_212481	ARID5A
uid_009111	573	146.237	CTTGTGGTTCTGTTCTTGCT	NM_001105203	RUSC1
uid_0035843	573	146.237	CGAACGGCAGCATCGACCTC	NM_004752	GCM2
uid_0017872	572	145.984	GCTAACTCGCCGCGGGTGCT	NM_001190980	YAF2
uid_0029432	572	145.984	GATAGCGTCTCCCACGAGCT	NM_001822	CHN1
uid_0032550	572	145.984	GCTTTGGAGATGGAGCGGGC	NM_003186	TAGLN
uid_003872	571	145.73	CGCCGCTCCCGCCCGCGTCC	NM_001007257	PRDM2
uid_0062001	571	145.73	GGGAGGGAAGGAGCAGCCCC	NM_145270	PRR35
uid_0068195	570	145.477	GGACTCGTCGGAGCCGCGGG	NM_198187	ASTN2
uid_0033195	569	145.223	GTCCCCTCCCCCAATGCAGA	NM_003495	HIST1H4I
uid_0035050	569	145.223	CTTATAATTACACATGGGAT	NM_004384	CSNK1G3
uid_0048009	569	145.223	CAATGGCGGAACAGGGAGCC	NM_017724	LRRFIP2
uid_004861	568	144.97	GGCAAGGTGCAGACTGCCTC	NM_001014839	NCDN
uid_007613	568	144.97	AAATATATCACGTCAGAGGG	NM_001080494	TTC39A
uid_0018545	568	144.97	AGTAGGAGGGGAAACAAGGC	NM_001195736	FAM213B
uid_0018635	568	144.97	GCTGCTTGAAATTTGTGATT	NM_001197234	BTN2A1
uid_0024829	568	144.97	CAGATCTCCAGCTGCGTGCT	NM_001278433	PRKAR1A
uid_002188	567	144.716	GAGGATTAAAGAGGGCCTCG	NM_000990	RPL27A
uid_005321	567	144.716	TGCGCCTGAGCTTGAGTCTC	NM_001024939	SLC2A11
uid_0021303	567	144.716	CCACCTATTCCAAAATGCCC	NM_001243610	LMO3
uid_0030261	567	144.716	AAGAAGAGTGGGGAGGACCC	NM_002178	IGFBP6
uid_0030392	567	144.716	GCTGGGTGGGCATTCCCGCG	NM_002232	KCNA3
uid_0035589	567	144.716	GTCTGCAGAGCCCAGCACTC	NM_004631	LRP8
uid_0046186	567	144.716	ACCGCTAGCGTCTGGGGGCG	NM_015957	APIP
uid_0069929	567	144.716	ATCTGGGGGAAAGGTCACTT	NM_207348	SLC25A34
uid_0019725	566	144.463	CAGAAACTGTTAGTTGGCAA	NM_001202518	CFLAR
uid_0030187	566	144.463	GCGAGGTGCAGGGGCTGCGA	NM_002149	HPCAL1
uid_0050123	566	144.463	TCCGGAAGTCCGACGCTGGT	NM_019024	HEATR5B
uid_0057757	566	144.463	ACAACTACGGGCCGAAAGCC	NM_032864	PRPF38A
uid_00458	565	144.209	GCAGGTGCTCGCGGGTACCT	NM_000209	PDX1
uid_0017866	565	144.209	CTCTCGAGGCTCAGCGCCCG	NM_001190972	C8orf88
uid_0025962	565	144.209	GTTAGTAAAAACTGAACATC	NM_001282744	SPATS2L
uid_0026744	565	144.209	GAGAGAGCGCTCGGCGGCTC	NM_001286456	SLC22A23
uid_0050263	565	144.209	GGAGTAAAGGCGGCCCTGGC	NM_019091	PLEKHA3
uid_0038385	564	143.956	CGCTCCCCTGTGCGGTGACA	NM_005911	MAT2A
uid_004465	563	143.702	TTGAGCTTACAGTGTAGTGA	NM_001012321	non
uid_0010226	563	143.702	GACTACGCTCTTCCAGCTGT	NM_001127897	RPGRIP1L
uid_0019622	563	143.702	TGACAGGAGCTGGGCAAAGA	NM_001201573	NUBPL
uid_0033220	563	143.702	CCTGGGTGCCCGCGCCGCGA	NM_003507	FZD7
uid_0047096	563	143.702	CGCTGTGATGTCCCGAGCCA	NM_016458	HGH1
uid_0047186	563	143.702	CCGCGCGAGCCAGGGCGAAC	NM_016513	ICK
uid_0048923	563	143.702	GGCGATCCACCTGGGCGACG	NM_018177	N4BP2
uid_0053786	563	143.702	ATGAGTGTGAGAGATATCAA	NM_024045	DDX50
uid_007349	562	143.449	ATAGTGTTGCTCTGTTGCCC	NM_001080146	CT47A1
uid_0011203	562	143.449	TCCCTCTGGCTGGAAAGCTC	NM_001134779	IPO11
uid_0035288	562	143.449	GGCCTGGTACGCTAGTCCTT	NM_004493	HSD17B10
uid_0047968	562	143.449	ACGGGTGAGGGGAGTGCCAG	NM_017698	TMEM164
uid_0068294	562	143.449	GTGCAAAGTCTGACAGCGCC	NM_198334	GANAB
uid_0033474	561	143.196	GAGCAAGCTCGTGGTGTTCA	NM_003614	GALR3
uid_0040684	561	143.196	AGCCCTCTGAGGCCCCTCAA	NM_006984	CLDN10
uid_0046144	561	143.196	ATTAAGCATTTCCTGGTGGG	NM_015937	PIGT
uid_0035391	560	142.942	ACCTGATCCACCGCCTTTCC	NM_004541	NDUFA1
uid_0043353	560	142.942	TCCCATCCCCGTAGAGGCAT	NM_014364	GAPDHS
uid_0017347	559	142.689	ACACTGAGATTGTCGGCTGC	NM_001184723	TM4SF18
uid_0031548	559	142.689	AGTGGCTCCGTCGGGCCGGG	NM_002754	MAPK13
uid_0039089	559	142.689	GCAGAAGCCAGTCTCTGAGG	NM_006248	PRB2
uid_0050548	559	142.689	TCCACTTTTCACCTTCCACT	NM_020139	BDH2
uid_0043425	558	142.435	GAAGGGGTTCCTCGGCCGAG	NM_014397	NEK6
uid_0048684	558	142.435	CCTTTCAAGCCGATTCCTCC	NM_018064	AKIRIN2
uid_0058481	558	142.435	GATTGGGGGTTCTGGGGACC	NM_033405	HELZ2
uid_0017464	557	142.182	CCGCCCAGCTGTGATTCCTG	NM_001184942	FAM219A
uid_0037135	557	142.182	GGAAGCCGGCCGCATGGGGG	NM_005336	HDLBP
uid_0039053	557	142.182	GTATTAAGTGCGCACAGCAT	NM_006229	PNLIPRP1
uid_0042965	557	142.182	TCAGTTCAGCTGTCGCTCCC	NM_014166	MED4
uid_0047332	557	142.182	AAGGTCTTGCTGTGTTACCC	NM_016591	GCNT4
uid_003007	556	141.928	TGGTAGGACATATTCCCACC	NM_001004479	OR11H4
uid_0035335	556	141.928	AGGGGAGGAGAAGAGAGGGA	NM_004518	KCNQ2
uid_0012995	555	141.675	CTGGGCTGAGAGCGAAAGTT	NM_001144923	TTC26
uid_0034533	555	141.675	CTTTTCCCTGCTCCCTCTAG	NM_004124	GMFB
uid_0040050	555	141.675	TGAGAGTAAGTTACAGTTTT	NM_006682	FGL2
uid_006670	554	141.421	GGTCGGACCGGGGAGGTTAA	NM_001042474	ZNF565
uid_0021757	554	141.421	TGCTGCCGACTCCGCCATAA	NM_001252269	FAM69A
uid_0037948	554	141.421	GCTGCGTGTGAACCCACCAC	NM_005699	IL18BP
uid_0045101	554	141.421	CAAGGCGCGGGCGCCGGGCT	NM_015230	ARAP2
uid_0050303	554	141.421	GGGTTCGAGTTGTGCCTCTT	NM_019108	SMG9
uid_0062485	554	141.421	TGCCCCCAGCCATGAGGTCT	NM_152233	SNX6
uid_0068909	554	141.421	GGGGGCCTCTCCAAGTTTGT	NM_199160	LHX6
uid_0015207	553	141.168	CTGCGCCCCGCAGCAGTGTC	NM_001164773	BCAT2
uid_0016413	553	141.168	CCCGCAGGGGCGGTGCCCTT	NM_001171713	FBXL2
uid_0026439	553	141.168	GCAAACGCACAATGAAGTCC	NM_001284423	MYRIP
uid_008296	552	140.914	CCACAAGCTGCTGGCATCAC	NM_001098523	HTATIP2
uid_0032436	552	140.914	GTGGAGCCGACGCCTCTTAA	NM_003131	SRF
uid_0056502	552	140.914	ATTGGCCGGGCCCGCGCCCG	NM_032110	DMRTA2
uid_0036859	551	140.661	GGCTGCAAGTCTTGCCTTCC	NM_005220	DLX3
uid_0037272	551	140.661	GGGCCTGGGCCGCAGAACAG	NM_005402	RALA
[truncated: 9,726 more rows]

## Sheet: U251
sgRNA	num	U251_tpm	seq	gene_id	target_id
uid_0041856	31103	8125.94	CGCCGCGCTGCGCGCTCCCG	NM_012291	ESPL1
uid_0017691	13158	3438.22	AGAAGCGCGCTTTGGAGAGA	NM_001190467	PRR36
uid_0017158	11547	3017.39	CCTCGGCCCGGGATCGCGGG	NM_001178020	BEAN1
uid_0039057	11138	2910.54	GACCCCACCTCAGGCTGGCC	NM_006231	POLE
uid_0022048	11034	2883.38	GCGGCGGCGGCGGGCAGGGC	NM_001256071	RNF213
uid_0025218	10391	2715.41	GACAGGATGGACAAGGGGTG	NM_001281300	AGAP3
uid_0033384	10334	2700.52	AAGTCGGCCATCCCAGATTG	NM_003575	ZNF282
uid_0051979	9390	2453.92	GCGCGTGAGCGGCACGGGGC	NM_021110	COL14A1
uid_0039020	8292	2167.09	GGAAGGATCATGGTGTGGGG	NM_006214	PHYH
uid_0020272	8211	2145.93	GCCCTGGTCTGCCGCGGACC	NM_001206802	TP53I3
uid_0061975	8168	2134.7	GGAGCGCGCGTGGAGGCTCC	NM_145257	CCSAP
uid_0053651	7988	2087.68	GTGTTTGGCGATCCTTGGCC	NM_023919	TAS2R7
uid_0038903	7980	2085.59	AGTTGGCAGTGGCACGGTCT	NM_006164	NFE2L2
uid_0020722	7976	2084.55	GGCGTGCGGTGGTTGGCTGA	NM_001242501	MIF4GD
uid_0050734	7957	2079.58	GCCCTGCAGACAAGCGTCTC	NM_020246	SLC12A9
uid_0045935	7881	2059.73	GAGGGCTTCCGACCTGCGTT	NM_015702	MMADHC
uid_0024351	7540	1970.65	GAATAGAAAAGGGGGAAATG	NM_001276713	ANKDD1B
uid_008321	7197	1881.05	GGGGGTGGATCCGGCGTGTA	NM_001098537	PNPLA7
uid_0058409	7176	1875.56	GTATAATGCTCCAAAAAACA	NM_033341	BIRC8
uid_0051111	7169	1873.74	GCGGCGGCAAAAGAGGAGGG	NM_020647	JPH1
uid_0039243	7077	1849.7	CCTGGCAGCGGCGGTCCTCT	NM_006311	NCOR1
uid_0039905	7058	1844.74	AACAGCCTGGAAACAAATCC	NM_006610	MASP2
uid_0047574	6974	1822.8	GCCTGCACGCCTCGTCTGTC	NM_017437	CPSF2
uid_0039711	6954	1817.57	AGGCTGGTGGAGAGAAAGTG	NM_006528	TFPI2
uid_0026245	6611	1727.97	TTGTCCTCGGGCTCCGGTTA	NM_001284214	TRIP12
uid_0064052	6605	1726.4	GGATAGGTGGAGCCGCCCTC	NM_153371	LNX2
uid_0039117	6371	1665.28	GGGGCTACTGCCTGGATAGT	NM_006259	PRKG2
uid_0028666	6058	1583.51	CTGACCCAGCTTGGGAGTGG	NM_001447	FAT2
uid_0055427	5830	1523.95	CCTCGCTCACTTCCGTCACT	NM_030581	WDR59
uid_0024132	5819	1521.08	GGTGGGCAGAGCGGCAGGTG	NM_001271998	RAB4A
uid_0020411	5788	1512.98	CAGATTTTGGTTCCCTCATC	NM_001207010	CLEC12A
uid_0030108	5724	1496.26	ATTGGGGAGGCGCCGCGTTG	NM_002117	HLA-C
uid_0051839	5718	1494.69	ACAAGCCTCTCTCCTCTCAT	NM_021025	TLX3
uid_0042997	5692	1487.9	GTGGTCAGGCGAACCTGGCT	NM_014180	MRPL22
uid_0015959	5580	1458.65	GGGCCAGCCGGCGGAACCAG	NM_001168355	OSMR
uid_0041790	5513	1441.14	GCCCAGAAAGGAGATTGAGA	NM_012263	TTLL1
uid_0012584	5303	1386.29	GTTACCTCCTCACGTGTTCT	NM_001143678	SGK1
uid_0051894	5295	1384.2	GTTGAAGTCTTGTGTCTGAT	NM_021064	HIST1H2AG
uid_0053620	5142	1344.23	CAAACAGCAATTCATGAATT	NM_023074	ZNF649
uid_0057299	5114	1336.91	TCTTCCCCTCCTTAATTTCT	NM_032567	SPZ1
uid_0032630	5046	1319.15	GCACTGCCTCACTGAGGACC	NM_003235	TG
uid_0048259	5036	1316.54	ACTGCAAACTGCAGTCTCCC	NM_017845	COMMD8
uid_0030783	5030	1314.97	GGGAACACCCCGCCCCTCCC	NM_002412	MGMT
uid_0037515	4958	1296.16	CTGGCCGGTGAGTCGGCCCC	NM_005509	DMXL1
uid_0021160	4953	1294.86	AGCTGTTCCAGATGGCCCCT	NM_001243245	PRG2
uid_0022659	4902	1281.53	GGGAGGCTTGCGCTTGTCTT	NM_001257173	DDX19B
uid_0015653	4857	1269.78	GGTACTGGAACAAGCAAACG	NM_001166496	SLC16A1
uid_002983	4853	1268.73	CAGGCGCCTGCCACTACGCC	NM_001004471	OR10Q1
uid_0057590	4846	1266.91	ACGTGACCCGCCCGCTCCGA	NM_032790	ORAI1
uid_003943	4787	1251.49	CTACTGGGACCTGGCGCCGG	NM_001008216	GALE
uid_006261	4646	1214.66	GTCGGCCACATCTTTATTCG	NM_001039771	CBLN3
uid_0036968	4584	1198.46	AAGGAGTCAGAGTGGACCTG	NM_005268	GJB5
uid_0018617	4556	1191.15	GAAACTGGGGCCTGCGGCTC	NM_001197216	ASGR1
uid_0026641	4549	1189.32	GAGTTCCCCCGCCCGGTCGC	NM_001286236	SLC2A14
uid_0038360	4547	1188.8	GGCGTGGCCACAGTCAAAGA	NM_005896	IDH1
uid_0051489	4545	1188.28	GGGCTGAGCGACGGGGGCAA	NM_020832	ZNF687
uid_0059455	4545	1188.28	GTGGTGGGACCATCTCCTCT	NM_080588	PTPN7
uid_0033518	4491	1174.17	ACGGACTCTGCTGACAGGTG	NM_003639	IKBKG
uid_0064027	4423	1156.41	AGTCACATAACTTAGGTACT	NM_153363	ZNF679
uid_0057237	4405	1151.7	ACTTGGAGCGGAGTGCAGGG	NM_032536	NTNG2
uid_0056401	4385	1146.48	GGCGGGGATTGGTTCGTTGG	NM_032015	RNF26
uid_008148	4382	1145.7	GCGGAGGCGGGTGGATCATG	NM_001097604	XAGE1B
uid_0026691	4382	1145.7	GTGGCGAAGCCTCTGTGTCC	NM_001286380	FAM120B
uid_0047895	4381	1145.43	GAAGGCGCCACAAGCCAATG	NM_017660	GATAD2A
uid_0053079	4376	1144.13	AAAAAGGGATTCCGCTCCCC	NM_022377	non
uid_0049425	4364	1140.99	GGCGGCCGCGGCAGTGTATG	NM_018426	TMEM63B
uid_0060439	4322	1130.02	GGTCCCGCTGTCAGTCAGCG	NM_138370	PKDCC
uid_007349	4321	1129.76	ATAGTGTTGCTCTGTTGCCC	NM_001080146	CT47A1
uid_0039976	4298	1123.75	TTGTGGCCGCTCTGTCACCA	NM_006645	STARD10
uid_0030746	4285	1120.36	GAGGGGAGGCGGGGGTGGTA	NM_002397	MEF2C
uid_0037496	4260	1113.83	ACCAATCCTAGCCCCAAAAA	NM_005500	SAE1
uid_0065756	4249	1110.95	GCCAGCAGACCAATGGGCCC	NM_175850	DNMT3B
uid_0068352	4228	1105.47	GGTTTCGGTCAGCTGTCTTC	NM_198450	APOOL
uid_0024072	4199	1097.89	GTAAAGGAGGCGCAGGCGCT	NM_001271909	SPATA33
uid_0024619	4196	1097.11	GCGCGGGAGGCTGTGAGCAA	NM_001278206	SLC43A3
uid_0033424	4196	1097.11	GGCAAAGCCGGAGGCAGAGG	NM_003591	CUL2
uid_0010720	4157	1086.92	GGGACGGGTAGTGTGACGTT	NM_001130146	CCDC77
uid_0061951	4157	1086.92	TTCCAGCTTTCGCCAAGTCG	NM_145246	FRA10AC1
uid_0044671	4053	1059.75	TTGCAGTCAGAGTAGGGAGC	NM_015017	USP33
uid_0063650	4053	1059.75	GGGCAGGGGAGCACGGCAGC	NM_152889	CHST13
uid_0040289	4043	1057.14	GAAGGCGAGGAGCGGGCGTT	NM_006795	EHD1
uid_0020419	4014	1049.56	CTGCTCTTCCACCCCCAAAG	NM_001207016	PTPRR
uid_0047849	3979	1040.42	ACCCAGTATCGGGCGGGCTC	NM_017634	KCTD9
uid_0019318	3865	1010.64	GGAAGCAGCACGAACAGCCG	NM_001199757	ST20
uid_0063131	3861	1009.6	GCGGTAGGGACGGACTGATT	NM_152562	CDCA2
uid_0047396	3859	1009.07	ATTCTGGAAGAGGCGGGTCG	NM_016627	AMZ2
uid_0056264	3762	983.735	AACAATCACTCTGATCACTC	NM_031908	C1QTNF2
uid_003334	3712	970.674	GCGTATTTGTATGTGGGTGA	NM_001005188	OR6X1
uid_003585	3691	965.188	GCCTACCCTATGCAAGACAC	NM_001005470	OR4B1
uid_008150	3689	964.666	GGATTCCAAAGTCGTTAATG	NM_001097605	XAGE1B
uid_0059495	3649	954.217	GTGAGAGTCGAGATGTCCCC	NM_080610	CST9L
uid_0046075	3643	952.649	TGTCGGGCCACGACGCTGTA	NM_015902	UBR5
uid_0055706	3619	946.38	AGGGGGCGGAGACTTAGAGG	NM_030877	CTNNBL1
uid_0067936	3609	943.768	GGTTGCCGGATGCTGGACAC	NM_194292	SASS6
uid_0061900	3589	938.543	GGCCGACCCGTGCTGGCAGT	NM_145204	SENP8
uid_0028467	3571	933.841	AGCGGGCAGCCGATTATCCA	NM_001357	DHX9
uid_0023411	3532	923.653	ATAGGAGAGCGCAAACCTCC	NM_001267623	ITPA
uid_0059100	3500	915.294	GCGCCTCAGGGATGGCTTTT	NM_053056	CCND1
uid_0067661	3500	915.294	ACTGCGCAGGCCTCGCCGGC	NM_182902	KIF9
uid_0049161	3445	900.926	GAGGGAAAGGGAGGAACGAA	NM_018294	CWF19L1
uid_0037286	3432	897.53	AGGATCTCAAAGGACCCTTG	NM_005411	SFTPA1
uid_006701	3395	887.865	GGCGCCACTCCCACTTCGCC	NM_001042507	LGALS7B
uid_002291	3387	885.775	CAGTGGCACAAGCAGGAACC	NM_001001480	KRTAP5-5
uid_0067227	3381	884.208	GGCAGGACAAGGAGACCGCG	NM_181900	STARD5
uid_0011805	3373	882.118	GGAGCGCGCTGAGCGTGTGC	NM_001136218	TMEM51
uid_0015531	3365	880.028	GCACGGATGCGAGGCGGGGA	NM_001166254	TBXAS1
uid_0039805	3362	879.245	CAGCGCCCCTTCCTACATCC	NM_006567	FARS2
uid_0027074	3333	871.669	AGGTGGTTAGTGCGCCCTAA	NM_001286835	CBWD5
uid_0066503	3318	867.751	AGGGACCACTCAGGCACCCC	NM_178526	SLC25A42
uid_0022163	3300	863.048	CCAACTGCCTATTAAGACCT	NM_001256272	VSX1
uid_0069012	3289	860.175	CTCACAAGGTGGGTGAAGTA	NM_199320	JADE1
uid_008016	3280	857.824	GGACCCTGTGTCCTCAATTC	NM_001085372	UQCC3
uid_001401	3273	855.995	ACCCCAGGGAACTGAAAGTT	NM_000611	CD59
uid_0018934	3271	855.473	GTGCTGTGGCTCCCAGCTCT	NM_001198983	TEDC1
uid_0030747	3271	855.473	GGAGGCAAAAGACATTTCAT	NM_002397	MEF2C
uid_0015677	3252	850.51	ATCAGCTTTCAGGAGGAGTT	NM_001166600	FAM122B
uid_0052805	3252	850.51	AGTCTGTTGAGACCCGATTA	NM_022095	ZNF335
uid_0015871	3231	845.024	ACGCCGGTGTGCGTCTACGC	NM_001167990	PQBP1
uid_0056858	3209	839.277	GGCGGAAGATGGTGCACCTC	NM_032326	TMEM175
uid_0025497	3199	836.665	GAGACTTTTCCCAGCAGCCC	NM_001282322	RNF212B
uid_008635	3173	829.873	GGCGGGGTCTGCGCTGCCTT	NM_001099694	ZNF578
uid_0059618	3138	820.73	GGCTAGGGAGCCGAGACCAA	NM_080720	H2AFB3
uid_0047601	3135	819.946	GGGCGGTGATGCGGGCGCAA	NM_017451	BAIAP2
uid_0036686	3111	813.677	GTGAATTCTGTCCAGTCTCC	NM_005135	SLC12A6
uid_0028381	3104	811.848	CCCAAAGTGCGCCTGACCTG	NM_001310	CREBL2
uid_0059590	3102	811.326	GTGAGAAGGCGCGTGGCCAC	NM_080672	PHACTR3
uid_00290	3089	807.93	GCGCTAATCCTGCGAGCGAG	NM_000138	FBN1
uid_0013691	3071	803.228	GGGGCGGGGCGGCAGGGCGG	NM_001145657	RAP1GAP
uid_0053793	3046	796.697	GCAAAGCACCTCCCGGTACT	NM_024050	DDA1
uid_0020448	3039	794.868	GTGCAGGACCCACGCCTCCC	NM_001207037	ETV7
uid_0044058	3034	793.562	AGCGGCCCCTCCGCCGAGCC	NM_014720	SLK
uid_0065458	3009	787.031	CAGGAGCCAGTGGGGGAACC	NM_174895	PCP2
uid_0020681	3003	785.464	TTGCCCACCCTCCCTGAATG	NM_001242405	GHR
uid_0054730	2999	784.419	CCTCCCTCAGGGCTCCGTGA	NM_024812	BAALC
uid_0059278	2987	781.284	GCTGAAGTCCACGTAGGCCC	NM_058182	SMIM11A
uid_0060926	2983	780.24	TGATGCCCCACGAGCCAGCC	NM_138961	ESAM
uid_0034892	2968	776.321	AGCCGATCGAGCCACGCCAT	NM_004304	ALK
uid_0062920	2965	775.537	CTCAGCCTTCCCCTGATAAG	NM_152448	TERB2
uid_0055210	2959	773.97	GCGCGTCGGCACGTGACCCG	NM_025164	SIK3
uid_0066916	2958	773.709	AACAAGGAAGAGAGTGGGAT	NM_181614	KRTAP19-7
uid_0056658	2949	771.358	TACAGACGCCGAGTGTGGGG	NM_032204	ASCC2
uid_0054090	2942	769.529	GGCGTGGGAGAACTGGCAGA	NM_024423	DSC3
uid_001064	2941	769.268	GGCACGTCGTCCTCGCGAGG	NM_000455	STK11
uid_0019796	2934	767.439	CGCTTGGATGGGTGTGTAGG	NM_001204066	ANKS1B
uid_0069184	2934	767.439	CGACAGCTGGACACGCCCCT	NM_201453	CBWD3
uid_0065792	2922	764.305	TGACCGAGAGACCCAGTTGA	NM_175874	C12orf60
uid_0028729	2907	760.386	GTTGGTGCGGTCGGCGTGGC	NM_001489	NR6A1
uid_0065430	2875	752.027	CGGCTGCCGGTCACGCTGCG	NM_174858	AK5
uid_0046476	2870	750.721	AGCCTATAGGCGCTGTCTGC	NM_016095	GINS2
uid_0055084	2848	744.974	GGACAAATTGTGAAGCAGCT	NM_025077	TOE1
uid_0024817	2813	735.831	ACACCTCTCATCTGACACTG	NM_001278420	C12orf42
uid_0052625	2803	733.219	GGGGTCGGGCTAGCAGGCCC	NM_021965	PGM5
uid_0068244	2793	730.606	CTGTAGTCTCTGCTAGTCTC	NM_198271	LMOD3
uid_0027362	2769	724.337	GGACCGGCCTGCGGGGAGGG	NM_001287755	DCUN1D4
uid_009007	2765	723.292	GCCTCAGCCTCCCAAGTAGC	NM_001102614	SLC35G6
uid_0030078	2734	715.194	GGGTTGGAGTCGCTGTGTCC	NM_002103	GYS1
uid_0058478	2711	709.186	AGCAGTATGCGAAGAGGTTA	NM_033403	DCLK3
uid_009737	2708	708.402	GACTCACCTCGCGCTTGGGG	NM_001122838	NAPEPLD
uid_0023320	2702	706.835	GCTCGGTTCCCCGACGCTCC	NM_001267040	JARID2
uid_0032517	2701	706.574	GTCGCCCGGCAACTCGCTCA	NM_003172	SURF1
uid_0012572	2692	704.223	CGGCGTCCGCGAGTGGCTTT	NM_001142966	GREB1L
uid_0031237	2679	700.827	GGCCCACCTGCCTGGCCCTG	NM_002614	PDZK1
uid_0066890	2673	699.259	GCTGGATCATTCCCATCCTG	NM_181604	KRTAP6-2
uid_0021752	2664	696.908	AGAGTTCGCCGGCGCGGCGG	NM_001252231	SEC24A
uid_0056239	2650	693.251	TGGGGTTGGGGATCTGGATC	NM_031896	CACNG7
uid_006227	2640	690.639	GGCTGTCGGTTAACCGCAGC	NM_001039697	SNAPC3
uid_0056983	2633	688.81	GCTCGCGGGATCCGCACCGC	NM_032387	WNK4
uid_00179	2631	688.288	GGATCCAGGGTAAGGGGTTA	NM_000091	COL4A3
uid_00419	2628	687.504	CAACTCAGTCTCCTATTCAG	NM_000194	HPRT1
uid_0018541	2623	686.198	GGGACGGTTCTCCACCCACT	NM_001195728	SLC1A2
uid_0011459	2622	685.937	CTGAGGGCGGGGTGTGAGAC	NM_001135650	EEF1E1
uid_0032228	2621	685.675	AGGTGGAAGGAGAAGTGGAC	NM_003044	SLC6A12
uid_0023983	2615	684.108	GGCTGGATCTTTTGAGTAAC	NM_001271811	MED21
uid_0021917	2602	680.712	AGTTGCCGCCTTTCTTGCCT	NM_001253875	UXS1
uid_0060141	2599	679.928	CCGCTGAGCCTTTCATTTCG	NM_133458	ZFP90
uid_0032717	2596	679.145	GGGGGCGGGAAAGATTCCTT	NM_003270	TSPAN6
uid_006686	2594	678.622	GAATGAGGAACAAGCGGGGA	NM_001042494	SLC12A6
uid_0069146	2593	678.361	GCGCCAGGGGCAGGTTCTTT	NM_201383	PLEC
uid_0059373	2588	677.055	GGGCGGCGGGAGGGGAGGAG	NM_079834	SCAMP4
uid_0014567	2587	676.794	GCCGCTGACCTGGTCAAATG	NM_001161530	CSF2RA
uid_0039501	2587	676.794	GGACTCGTGCGTCGGTGTAC	NM_006427	SIVA1
uid_0036216	2578	674.443	GCGTGGAAGCTCGCCTTCCC	NM_004937	CTNS
uid_0067755	2565	671.047	GGTGCGGGAGGAAGGAGCCT	NM_183008	UBXN11
uid_0061336	2564	670.786	ACGGATCCTAGGTCTGGTGT	NM_144618	GABPB2
uid_0057449	2549	666.867	TCCCCTTTGGTCACGGTAAC	NM_032667	BSCL2
uid_0031724	2541	664.777	TTAGATATCTCGCGGTGCTG	NM_002827	PTPN1
uid_0014740	2534	662.949	GCTGCGGGAAGAACCTCGCC	NM_001163149	ETV1
uid_0016046	2533	662.688	CGTTCGCGCCGCGCCGCGGA	NM_001168682	SAP25
uid_0053556	2526	660.859	GGAATGCGCCGCCTTTGTCT	NM_023004	RTN4R
uid_0039884	2514	657.724	TGCGCCGCCCCGCCCCGCAA	NM_006602	TCFL5
uid_0046572	2511	656.941	CTACCCCCACTGCCCAAGAT	NM_016148	SHANK1
uid_0051354	2506	655.634	GGGCGCAGGGCTGAGTATGC	NM_020771	HACE1
uid_0010235	2493	652.238	GCCAGACTGATCTCTTTTCT	NM_001128076	SPDYE4
uid_006576	2477	648.059	CAGCGCCAATCGGTGAGGCC	NM_001042371	PGP
uid_0017820	2473	647.014	GAAAGTGGAGGAACGGAAGT	NM_001190879	ORC4
uid_0019906	2453	641.789	GTGATTGGCAGCCCGGAGGA	NM_001204240	TBC1D10A
uid_0031548	2453	641.789	AGTGGCTCCGTCGGGCCGGG	NM_002754	MAPK13
uid_0063342	2452	641.528	TGAGAAGTCGCCGCATCCGG	NM_152667	NANP
uid_002823	2440	638.393	CTCGCTCCAGCGCCTGTTTT	NM_001004301	ZNF813
uid_0010435	2438	637.871	GCTGGCAGGAACCCGGATAA	NM_001128827	DLG4
uid_0069801	2434	636.826	ACCCTCCACCCGGCGGCTGG	NM_207118	GTF2H5
uid_0046645	2421	633.43	GCGGGCACCGGCCGACATGG	NM_016199	LSM7
uid_0020500	2413	631.34	GACTCCGGAAGACAGTGATG	NM_001214907	ZNF48
uid_0053743	2413	631.34	AAGCGGGGGAGAAGGGGGGC	NM_024019	NEUROG2
uid_001196	2412	631.079	TATCTTAGAGGGAGGGCTGA	NM_000518	HBB
uid_0021109	2402	628.467	CCCTAGCGACCCGCGGGATG	NM_001243177	ALDOA
uid_0062273	2398	627.422	TGGGTCCCAGATTCCTGCTC	NM_145888	KLK10
uid_0059666	2386	624.287	GCACATCCACGGCTCACTGC	NM_080750	DPH3P1
uid_0048257	2381	622.981	TAAGCGGGAGGCTGGCACCG	NM_017844	ANKMY1
uid_0056773	2347	614.099	CCTGGTGCAGAGCTTGAGTC	NM_032290	SLF1
uid_005147	2345	613.577	AGGCAGTGAGACAGACAGTC	NM_001018082	ADIG
uid_0045487	2341	612.532	AGTGACAAGTGTCTTTGTAA	NM_015435	RNF19A
uid_0059288	2329	609.397	GGGCGCAGGGTCGCGGGTGT	NM_058190	FAM207A
uid_0057352	2327	608.875	CTCTGGAGATCTTCTAGGTC	NM_032596	C9orf24
uid_0055217	2325	608.352	AGGGGATCGGGCTGAAATCC	NM_025170	PREX2
uid_0057085	2325	608.352	GAAGGAGAGGGAGGGGCCGA	NM_032445	MEGF11
uid_0010453	2317	606.263	GTGCTGAGGGGGAGGGGAGC	NM_001128849	SMARCA4
uid_005780	2307	603.65	CTTCCCACCATTCGCGCCAC	NM_001033582	PRKCZ
uid_0042650	2292	599.732	CGTGTCGGCGGCGAGGGGCG	NM_013432	TONSL
uid_0016751	2288	598.687	GAGAAGCTCTGCCACCATCT	NM_001172745	SEC23B
uid_008146	2284	597.642	ACTCACTCCATGACCGGGCG	NM_001097604	XAGE1B
uid_0011473	2278	596.075	TTCAAACTCCCTCGACAGTT	NM_001135664	RAB29
uid_0044605	2278	596.075	TGGCTCTGAAAGGTGAGGCG	NM_014983	HMGXB3
uid_0057046	2265	592.679	GTCGGCTGCTGGTGGAGTGC	NM_032429	LZTS2
uid_0041985	2259	591.111	GTGACCAGTGTCCGCCACCG	NM_012345	NUFIP1
uid_0065018	2249	588.499	GGGCCTCAGAATCACCTGTG	NM_173533	TDRD5
uid_0038046	2243	586.932	GCCGCCGGAGCTGTGTGACG	NM_005749	TOB1
uid_0011052	2238	585.626	TGGAGAGGAGCTGGTTGCCA	NM_001134396	C7orf50
uid_0041795	2238	585.626	AGCGGGTCTCAGCGTGAAAC	NM_012265	RHBDD3
uid_0066656	2235	584.842	AAGGCGCCCGCCCACGCAGT	NM_178858	SFXN2
uid_0012281	2231	583.797	GGTTGCTTTTCAGACAAATA	NM_001142478	NREP
uid_0034157	2227	582.752	GATGGCACCAGTACCGAAAA	NM_003930	SKAP2
uid_0022347	2214	579.356	GGAAGGCGATCCTGGCAGGT	NM_001256534	SLC25A1
uid_00919	2199	575.438	GGCAGTCATTGTCACAGCCC	NM_000401	EXT2
uid_0025094	2196	574.654	GGTTAACTTCGACCTCCGCT	NM_001278711	NRN1
uid_0016042	2188	572.564	AGGTGTGCGTTTGTTCCCCT	NM_001168618	IFT46
uid_0050540	2183	571.258	CAGGCGGCGTCCCGCATCCT	NM_020134	DPYSL5
uid_0014046	2180	570.474	TGTTTCCCCTGCGGAATCCT	NM_001146220	ZNF226
uid_0031709	2174	568.907	TCAACCCTTCTCCCAATAGA	NM_002820	PTHLH
uid_0035922	2173	568.646	GTGTTGCAAACGCAACGTTT	NM_004793	LONP1
uid_0035328	2171	568.123	GGTGCGACGTGTCTTGCCAT	NM_004514	FOXK2
uid_0024167	2162	565.772	GACAGGCGCCGGGCGACGCA	NM_001272065	SHISA5
uid_0042238	2161	565.511	GGCAAGTCGGAAGTGCGACG	NM_012472	LRRC6
uid_0057901	2149	562.376	TTAAAGGGCTGCGACCCAAA	NM_032970	SEC22C
uid_0011354	2140	560.025	GTGGCAGTTGGGAGAAAAGG	NM_001135181	SLC5A9
uid_0033966	2140	560.025	GGCCCTCCTGGAGGTGCTGG	NM_003840	TNFRSF10D
uid_0027512	2138	559.503	AGTTAAGCTTGGGGAAGGAT	NM_001288763	LYPD5
uid_0036609	2138	559.503	GCTAGAGATTCCCCTCCCCT	NM_005099	ADAMTS4
uid_0044342	2137	559.242	GTGGGACCCGGTTCAGGGAA	NM_014863	CHST15
uid_0062770	2131	557.674	AAGCCCAGCTGTGTCCGCCA	NM_152384	BBS5
uid_0043065	2129	557.152	GCTGGAAAGGTCTCAGAATG	NM_014224	PGA5
uid_006594	2124	555.846	ACAGCGGCGTCCGCGGCGAT	NM_001042395	non
uid_0060330	2123	555.585	ATTGGCTCAGAGGCCCCACC	NM_138289	ACTRT1
uid_0061419	2123	555.585	ACTGTCCTGCCCCACGGCGT	NM_144658	DOCK11
uid_0024767	2117	554.017	CTGAACCACCGTGGGCAACG	NM_001278367	RHOH
uid_0055436	2116	553.756	GAACGCCTCCCCGCGCCACG	NM_030587	B4GALT2
uid_0070017	2112	552.711	GCCAGGTGAGTTCGGGGGTC	NM_207397	CD164L2
uid_0016568	2103	550.36	TTTGTCTGTCTCCCGGCCCT	NM_001172309	NEXN
uid_00260	2096	548.531	AACCACCAAGGCATCACCAC	NM_000123	ERCC5
uid_0032002	2094	548.009	GGGTGGCGGGGGGCCCGCGA	NM_002957	RXRA
uid_0056041	2086	545.919	GGACGGGCATGGCTATTTCT	NM_031409	CCR6
uid_0043917	2066	540.695	ACGATCGCAAGCGCGGAGGC	NM_014665	LRRC14
uid_0017630	2054	537.56	TACACAACCGTCTCCAGCCT	NM_001190241	IFT80
uid_0024096	2054	537.56	GTTCTCGCTGCAGTCCCGCT	NM_001271944	TFEB
uid_0038489	2054	537.56	CCTGGCCGTGGCGTCCGGCG	NM_005958	MTNR1A
uid_0046241	2044	534.948	GCCGCGGTGCGAAGTCCGGG	NM_015982	YBX2
uid_008861	2043	534.686	TGCAGGGCCTGGGGTCCGTC	NM_001101314	TMEM176B
uid_0043215	2041	534.164	AGCCCCTCCTCTGACTTTCA	NM_014298	QPRT
uid_0056643	2035	532.597	GGCGGGGTCTGTGATGTAGC	NM_032188	KAT8
uid_0041010	2031	531.552	ACCCGCCACCCCTAGTGTCC	NM_007158	CSDE1
uid_008528	2029	531.029	CTGCGGGGCGCGGGCAGGCC	NM_001099403	PRDM8
uid_004676	2026	530.246	AGGGGCGTGGCTTGCTGCTT	NM_001013620	ALG10B
uid_0011254	2019	528.417	TGAATACACTGTCCTAGGGC	NM_001135040	DCTN1
uid_0016237	2019	528.417	GGGCCGGCCTCACCTCACCG	NM_001170766	LCOR
uid_0041793	2018	528.156	CCGGGTCGCGCCCCAACCCG	NM_012264	TMEM184B
uid_0043888	2015	527.372	GTACGTCACGTACTCAAAGA	NM_014650	ZNF432
uid_0039754	2012	526.588	GATAATCTCCCGCCTGAGGG	NM_006546	IGF2BP1
uid_009943	2008	525.543	TTGGGGCGTGGCGCTGGGAA	NM_001127212	GAGE2A
uid_0065773	2007	525.282	TACAAGGGTGAGATCTGCAC	NM_175859	CTPS2
uid_0057453	1995	522.147	TGGGGCTCAGGTGAGCACAC	NM_032673	PCGF1
uid_0048893	1994	521.886	CGTAGTTCATTCACGACTGC	NM_018163	DNAJC17
uid_0017231	1992	521.364	GTCCTCCTGGCACCCCGTGT	NM_001178085	ZFX
uid_0022276	1992	521.364	GGGAAGAACGGAGACCGCCC	NM_001256421	GPAT3
uid_0013344	1991	521.103	AGGAAAGGCTCGGAGGGGGT	NM_001145211	SLCO2B1
uid_0063910	1988	520.319	CCTAGCGTTGGACGGTCAGC	NM_153261	CNEP1R1
uid_0066001	1981	518.49	GGCCACCCGGGACCCAGGCT	NM_177401	MIDN
uid_0025744	1978	517.707	CGCGGTGGCGGTGGCTGTGG	NM_001282534	KCNK9
uid_0046389	1974	516.662	TGAATGTGACAACCTGAGTG	NM_016055	MRPL48
uid_0039942	1967	514.833	GGAAAAGCGATGGGACTCCG	NM_006630	ZNF234
uid_0013799	1964	514.049	CGATGTCGACCATAGAGAAC	NM_001145797	SH2B1
uid_007496	1953	511.176	CCTCCGAGCGGCTGCTCCCC	NM_001080450	BEND3
uid_0037307	1953	511.176	AAAAAAGAAAACAACCCCAC	NM_005421	TAL2
uid_0050116	1951	510.654	GGAAAACGGTGCTGGTTCAC	NM_019022	TMX3
uid_0037966	1945	509.086	GTGCACTCTTTTGGAGCTGG	NM_005710	PQBP1
uid_0042776	1941	508.041	GCAAGGGCAAAATGGATCGT	NM_014016	SACM1L
uid_0060272	1941	508.041	ACGCCGCAAGCACTGGGACC	NM_134268	CYGB
uid_0046894	1940	507.78	AGCGGCCTAGGGGTGGTCCC	NM_016332	MSRB1
uid_0053005	1937	506.996	GGAGGCGAGCCGGAAGTGGG	NM_022338	C11orf24
uid_0031620	1936	506.735	CCCTGTCACGTAGCCCTTCT	NM_002786	PSMA1
uid_0032068	1936	506.735	TTGGATATCCTGAGCCCCTG	NM_002983	CCL3
uid_0041476	1935	506.474	AAGCCATCTGCCCCAACTTG	NM_012097	ARL5A
uid_002609	1934	506.213	GGAAATAGAGGGTGGGGAGG	NM_001002810	PDE4DIP
uid_0028077	1934	506.213	GCAAGGGACACTGAGGGGGC	NM_001290271	LILRA2
uid_0053606	1933	505.951	GGCCAACCCAATAAGAGGGC	NM_023068	SIGLEC1
uid_0064170	1932	505.69	GCGGAGGAGCAGGGGCGCCA	NM_153613	LPCAT4
uid_0039979	1926	504.123	TGAGCGACGGTGCCGAGGGG	NM_006646	WASF3
uid_0043901	1917	501.772	GCCGACGCCTGGCATAGTTG	NM_014656	KIAA0040
uid_0030086	1912	500.466	GGGGGAGAAGAAGGGCACCG	NM_002106	H2AFZ
uid_0063633	1904	498.376	GGGGCGATGGCGCGGCCTCT	NM_152864	NKAIN4
uid_0011595	1900	497.331	CGAGCTGGAGCTGCTCTCTG	NM_001135914	KCP
uid_0050817	1900	497.331	GCCACTTGCATTCCCCCTTC	NM_020348	CNNM1
uid_0031223	1897	496.547	GCTCCCGGGCGTCCCGGGCC	NM_002606	PDE9A
uid_0031085	1896	496.286	TGTATTGCAGGTGGAGAAAG	NM_002543	OLR1
uid_0036131	1894	495.764	GGTGCATGGCGGCCTCCAGC	NM_004890	SPAG7
uid_0070109	1892	495.241	AGCTGAGGTGGCTCCTCTGT	NM_207510	LCNL1
uid_0038482	1881	492.368	GCTGAGCTGCAGCCTCCAAT	NM_005955	MTF1
uid_0055100	1878	491.584	GGTCCCCGCCTTTGCCTCCT	NM_025087	CWH43
uid_0044520	1872	490.017	TGACATTTCGCCGGTGTCTC	NM_014943	ZHX2
uid_0054519	1867	488.71	ACCGGTAAGGCAAGGGGTCT	NM_024705	DHRS12
uid_0010242	1865	488.188	GAGATAGTGACAATTCGAAA	NM_001128085	ASPA
uid_0032375	1863	487.666	GACAGGAGAGGCGGTGGCGA	NM_003108	SOX11
uid_0012312	1860	486.882	GGAGGAGTCGCGGAGGCACC	NM_001142521	FAM111A
uid_002535	1854	485.315	GGATGAAGCTTCCAGGCTAG	NM_001001964	OR2T11
uid_0044604	1853	485.053	CTGTGGGGCGTTCAGGTAAC	NM_014983	HMGXB3
uid_0041183	1852	484.792	ATCTGATTTTGTTCTTTGGT	NM_007242	DDX19B
uid_0013660	1845	482.963	AAGAGACTCGGTGGTTGCTA	NM_001145636	ARMH1
uid_0048263	1843	482.441	GGGCGGAGTTCAGGCTGGAA	NM_017846	TRNAU1AP
uid_0028233	1838	481.135	GGCCGCCACCGAGATGGGAG	NM_001291415	KDM6A
uid_0065088	1834	480.09	CTTGCTGGTCCTGAAGGCCG	NM_173565	RSPH10B
uid_0022432	1830	479.045	CGGTGGGGGACGGGCCAGCC	NM_001256657	CHRND
uid_0020903	1826	478	GCCTGTTAGGGCAGGCAGAG	NM_001242806	BRDT
uid_0045876	1825	477.739	CTATCCGTTCGGGGTGGTTG	NM_015678	NBEA
uid_009167	1821	476.694	GAGAAGTGCTTCCCCAAAGC	NM_001105565	SMTNL1
uid_0018802	1821	476.694	GCAGGCGGGACTACGCGTCA	NM_001198784	C15orf65
uid_0024655	1812	474.343	GCCGGGTTCGCGCGCGAAGC	NM_001278243	ZFAND5
uid_0014650	1809	473.559	ATGTGTGTGTGAGTAGTCAT	NM_001161812	DAOA
uid_0041614	1809	473.559	ACGCGGAGCGCGAAGAAAGC	NM_012175	FBXO3
uid_0026667	1807	473.037	ACAGCGAAGTCGTCTCCCTT	NM_001286274	KIAA1586
uid_005680	1798	470.686	TGTGAACAAAGCGTGATCAG	NM_001032282	KLF10
uid_0049810	1796	470.163	GTGTGGGGTGGGCGCCAGCC	NM_018847	KLHL9
uid_0013285	1795	469.902	GGCGGCGGTGGCGGTGGCGG	NM_001145152	VPS37A
uid_0023629	1794	469.641	AGTGAGGGGTCCCACACGCC	NM_001270614	DEDD2
uid_0023838	1791	468.857	AGCATCCACGCCGTTGCGGG	NM_001271560	LOC389895
uid_0024849	1786	467.551	GACTGCCGGGCGGAGTCTGA	NM_001278478	RUNX2
uid_0021248	1785	467.29	GGAGCCGCCCAAAGGGTGCC	NM_001243475	B9D1
uid_0018653	1778	465.461	ATCTGGGAGGGCGTCCGCTG	NM_001197293	DPYSL2
uid_0056914	1776	464.939	GGTTGCCCGCAATTACGACG	NM_032352	BRMS1L
uid_0060269	1768	462.849	CTGCAGTCCCATCCAGCTCC	NM_134263	SLC26A6
uid_006767	1763	461.543	CGTTGCAGTTACGTAACAGC	NM_001042631	SDHAF1
uid_0029431	1763	461.543	CACTCGACCGGGAAGCCCGA	NM_001822	CHN1
uid_0047435	1756	459.714	GCGCCAGGCGGGGGTTTGCA	NM_016651	DACT1
uid_0012606	1755	459.453	TCAGAGCCGAATGGCCTCTA	NM_001143760	EIF5A
uid_0017136	1755	459.453	CTAGGTTTGTGGTGGCTGCC	NM_001177999	SLC34A2
uid_0043363	1747	457.363	CTGGAGGAGCGCCCGTACCC	NM_014371	AKAP8L
uid_0051324	1747	457.363	GGGTTGAGGAGCACGGGGTT	NM_020754	ARHGAP31
uid_0027056	1744	456.58	GACAGCGCGAGACTCCATCT	NM_001286810	DCAF10
uid_0018211	1743	456.318	GAGCGTACGGTGAAGTGGCA	NM_001193655	CYBC1
uid_0032193	1743	456.318	CGCGGGGCCGCGCCTCCTCA	NM_003031	SIAH1
uid_0050023	1742	456.057	GGGAGTTGTAGTTCACATGG	NM_018973	DPM3
uid_0018922	1740	455.535	TCCTCCTAATCATACTCTAC	NM_001198973	KIAA1522
uid_0010932	1737	454.751	TGGGGGTGGATCCAGAACCC	NM_001130964	PLCD1
uid_0069884	1736	454.49	GGCCTGCTCCGTTTTCCAGT	NM_207328	GPAT2
uid_004182	1731	453.184	GCAGGAGCAGAGGGAGCCAG	NM_001009992	ZNF648
uid_0050599	1730	452.922	TTCTGTCCCAACACCTCCAG	NM_020168	PAK6
uid_0015937	1727	452.139	CTGGTGTGGGTTTTCAGTCC	NM_001168324	CD300LG
uid_0043101	1723	451.094	TGCCCTTCACGCTAGGCAGG	NM_014240	LIMD1
uid_0068846	1723	451.094	GCCGCTCTGGCCTGTCTTGG	NM_199002	ARHGEF1
uid_0027726	1720	450.31	CCCAGCTAGTCGGGAGGCTG	NM_001289160	MICB
uid_0041815	1720	450.31	GCACTAGGCTTTTGCATCTC	NM_012275	IL36RN
uid_0037595	1719	450.049	GGGGGCGGAGCCTTGAGGTG	NM_005539	INPP5A
uid_0035399	1710	447.698	GTGGGAGTTGGAGGTGAACG	NM_004544	NDUFA10
uid_001441	1696	444.041	CAGGCATGAATCTCTATCCA	NM_000633	BCL2
uid_0052536	1690	442.473	CGATTGACTCCCTAAAACGC	NM_021927	GUF1
uid_00895	1687	441.69	GGGTGTGTGTCTGGGGGGAA	NM_000393	COL5A2
uid_0038072	1687	441.69	CCACGTCGGTGGGGCTCTTG	NM_005762	TRIM28
uid_0041567	1687	441.69	GAAGGACCGCGAGGTGGGGG	NM_012141	INTS6
uid_0014685	1686	441.428	GAACTAACTGAGCGAGAGCT	NM_001162497	LPAR6
uid_0060514	1685	441.167	CTGGCTCATTCTCGAAATTG	NM_138412	RDH13
uid_0013515	1679	439.6	CACAGTCCCCGGAGAGTTCC	NM_001145402	FAM71E2
uid_0054089	1679	439.6	CGAACGCCCGGGTGGCTGCT	NM_024423	DSC3
uid_0012646	1677	439.077	AAGTGCATATCACCGGTAAT	NM_001143805	BDNF
uid_004522	1673	438.032	GCGCCCGGCAGGGGTCACTG	NM_001012516	ITM2C
uid_0014812	1669	436.988	CCGTGGGTTTGCTGGGAGAG	NM_001163523	ITPRIPL1
uid_0036500	1667	436.465	GGGCTCGTGGCGCCGCCCTG	NM_005054	RGPD5
uid_0015734	1666	436.204	ACTCGGGCCCACATGTGCCA	NM_001167601	NEU4
uid_0016583	1665	435.943	TCAGCCGGGTCTTCCGGGGA	NM_001172415	BAG1
uid_0064951	1663	435.42	TCTGAACATTTTGACACTGT	NM_173503	EFCAB3
uid_0025887	1662	435.159	AGCCCGATCCAACTCTCCAG	NM_001282682	SH3YL1
uid_0067502	1662	435.159	AGAGGGAAGAAACAAGATGG	NM_182641	BPTF
uid_0025307	1661	434.898	ACGCGGCGCTGGGCCTTTCC	NM_001281717	UBB
uid_006528	1658	434.114	AGGAAACAGCAGAGGGAGGT	NM_001040663	GAGE1
uid_0031013	1653	432.808	GTAGGAGCTTTTGGGGTCAC	NM_002512	NME2
uid_0017837	1651	432.285	AGATTGACTCTGGTACCATT	NM_001190919	THRA
uid_0016201	1650	432.024	TGTGTTCCCCTAACCCCCGG	NM_001170721	BCAR1
uid_0041537	1648	431.502	CATTATCTGGACTAGAAGCA	NM_012125	CHRM5
uid_0062839	1647	431.241	AGTACCCTGGAATGTTCCTG	NM_152413	GOT1L1
uid_0068886	1644	430.457	AGGATGGCGTACTGGTCGGG	NM_199122	TBRG4
uid_0057031	1642	429.934	GGCGCGCGTGGGCGGCCTCG	NM_032421	CLIP2
uid_002869	1637	428.628	TCAGGTGTCCCCACATCTGC	NM_001004326	non
uid_0040277	1637	428.628	CCGGCGTCCAGCCAGCCCGA	NM_006788	RALBP1
uid_0034642	1629	426.538	CGGGATCCCGCGCAGCCTCA	NM_004177	STX3
uid_0040827	1625	425.494	TGACGCTGGACACCGAGCCT	NM_007045	FGFR1OP
uid_0044595	1625	425.494	GGGGTGCCCGGGGACGTCAA	NM_014980	STXBP5L
uid_006138	1622	424.71	TTATGGGAAGACTTGAATTC	NM_001039464	MROH7
uid_0031673	1622	424.71	TCAGTGTATGCCGGCGCTCT	NM_002806	PSMC6
uid_0054269	1621	424.449	CTGGGCGGGGCTTGGCTGCG	NM_024581	FAM184A
uid_0029308	1620	424.187	GTCAAGAGCTTTCATGTAGA	NM_001766	CD1D
uid_0061212	1617	423.404	GGGTGATTCGGATGGTCTGT	NM_144492	CLDN14
uid_0066398	1617	423.404	TGAGGAAGGGGGCGTTTTTA	NM_178443	FERMT3
uid_0027873	1612	422.098	GGCGACGGGGGTGTCGGGAG	NM_001289984	JADE2
uid_004904	1610	421.575	GAGCCTCAGTCCAGGGTTCC	NM_001015878	AURKC
uid_0047258	1610	421.575	GCCTCAAGCCAGGACTTCCT	NM_016551	TM7SF3
uid_0042196	1609	421.314	CCCATGGGACGCCAGGAGCC	NM_012452	TNFRSF13B
uid_0056240	1608	421.053	ACTGGGCCTCGCTGGAATTC	NM_031897	CACNG6
uid_0029122	1606	420.53	CACACCAAGCTGTGCAGGTC	NM_001692	ATP6V1B1
uid_0069061	1606	420.53	GCAATTTCCTCAAGTAGTTT	NM_199352	SLC22A25
uid_0024696	1605	420.269	TGAAAGTGGGATGTAGGAGA	NM_001278273	SRPK2
uid_0036788	1605	420.269	GACTGGGCAGCGACGATCCC	NM_005188	CBL
uid_006449	1599	418.702	AGCAGGCATGTTGACGCCTC	NM_001040282	non
uid_0024657	1599	418.702	TTCGCATTTGGGACCCTGCA	NM_001278243	ZFAND5
uid_0016325	1598	418.44	GCTGGGGTCGGTTGTCCGCT	NM_001171136	ZBED1
uid_0062422	1598	418.44	GGAGGTGAGAGGCAGACGAT	NM_148907	OSBPL9
uid_0019528	1589	416.089	GGAGTCGCCTGCTGAGCCTG	NM_001201334	GCFC2
uid_0067904	1589	416.089	TCCTCCTGGCTGGGAGTGCG	NM_194271	RNF34
uid_007043	1588	415.828	GGCCTGGGAGTCCAGAGACC	NM_001077188	HS6ST2
uid_0043722	1588	415.828	CGGCTACTCAGTGTAGATTG	NM_014573	TMEM97
uid_0062879	1586	415.306	GCGCTGGGGTCGCGCGATCG	NM_152432	ARHGAP42
uid_0053918	1585	415.044	TGCCGTGTAATACCTCCTCG	NM_024106	ZNF426
uid_0057705	1583	414.522	ACGCGCTGGCGGGACCCTCA	NM_032838	ZNF566
uid_0049719	1578	413.216	GAATGGGAACCCGGGCAGCC	NM_018694	ARL6IP4
uid_0062009	1576	412.693	GGCCACGGCGGCAGTTCCAG	NM_145274	TMEM99
uid_0023450	1574	412.171	CTGCTCCAAACGTGCCCGAG	NM_001267843	CLOCK
uid_0040797	1574	412.171	TTTATTCCAAGTACCTGCTA	NM_007035	KERA
uid_0016543	1572	411.649	GCGGGGCGGCGCGCTGGAGG	NM_001172219	SCMH1
uid_0025930	1572	411.649	AGGAGGAGAGTGACTGCCGG	NM_001282714	FAM107A
uid_008661	1571	411.387	AGACTGTCACAGCTAATTTA	NM_001099756	SYBU
uid_0019357	1571	411.387	GGAGGTAAGCGGCTGTGTGC	NM_001199803	CENPO
uid_0050292	1571	411.387	GGACGTGGGAGGTAAGACCG	NM_019105	TNXB
uid_0048730	1569	410.865	GCAGGAGGCGCTGTCTCTGG	NM_018085	IPO9
uid_0062293	1569	410.865	TGGCCGCCAGATGAGGAACC	NM_145912	NFAM1
uid_0062261	1568	410.604	GGAGCTCCAGGCGTCACTCA	NM_145866	FZD3
uid_0028912	1565	409.82	GGCCCGGGCTGCGGGCCGAG	NM_001567	INPPL1
uid_006596	1563	409.298	GAGGCAGGTTCTGTCTCTCC	NM_001042395	non
uid_0024649	1560	408.514	AGGCAGCGTAGAGGGAGAAT	NM_001278237	RXYLT1
uid_0063853	1558	407.991	CTGGGTTGGGTTTTGGGATT	NM_153229	TMEM92
uid_003782	1556	407.469	ACTGAGAGTGTTGGGATATA	NM_001006640	TCEAL1
uid_0012928	1553	406.685	TACTGGAATGCCAACCCCCT	NM_001144777	ELAVL4
uid_0010252	1552	406.424	CCGCTGCGGGTCGCCGTCTT	NM_001128143	PMS1
uid_0062276	1552	406.424	GGGGTCTACATGGGATTTTT	NM_145892	RBFOX1
uid_0046530	1550	405.902	TGGCGCAAAGAGCTCGGGGT	NM_016126	HSPB11
uid_0022487	1545	404.595	TTCATGTCCAGCCGCCCCCC	NM_001256727	USP39
uid_0064934	1544	404.334	GGGAGTCCCGCGCCGCGCCT	NM_173495	PTCHD1
uid_0069725	1544	404.334	GGCCGATTGTGGCTGGGAGC	NM_206943	LTBP1
uid_0051995	1539	403.028	GCTACCACTGCTCTTTTTAG	NM_021118	CYLC1
uid_0068906	1529	400.416	GGGCGCTGCGCCACGGGGCC	NM_199141	CARM1
uid_0060115	1528	400.155	TGTGGCAACACGCAGGCGCA	NM_133444	ZNF526
uid_0062527	1528	400.155	GTGGACGCGCGCGCCATGCG	NM_152269	C12orf65
uid_008639	1527	399.893	GCTGGTGGTCGCCATGGCAA	NM_001099696	REPIN1
uid_0019910	1527	399.893	CTGCCCCCACGCCCTCCGCG	NM_001204265	NR3C1
uid_0065910	1527	399.893	AGACTGATGGTTCTACCTCT	NM_176817	TAS2R38
uid_001992	1524	399.11	AGTCGACACTCGTGCGGCTG	NM_000905	NPY
uid_0046138	1522	398.587	CGGCCCGCCCCAGCCCGCTG	NM_015934	NOP58
uid_0015297	1519	397.804	AAATTTAAAACCTGCAAGCG	NM_001165882	ZNF268
uid_0051986	1519	397.804	TTCTTGTATGTCGGAGGGAG	NM_021114	SPINK2
uid_0052653	1516	397.02	GACTGAGGCGCGGCACGGGG	NM_021979	HSPA2
uid_0011628	1513	396.236	GACTTGGTTGTTGCGCGCTC	NM_001135998	NDUFB11
uid_0021133	1512	395.975	CATTTTCCTCCTACCATTTC	NM_001243226	TCF4
uid_0035117	1512	395.975	CGAGAAGCCCCACTGAAGCC	NM_004416	DTX1
uid_0047003	1509	395.191	GCGTACCCCTGCAGCCCGTC	NM_016390	SPOUT1
uid_0015799	1507	394.669	GCTGAGGTGGAGGCAGGCTG	NM_001167821	BLCAP
uid_008649	1503	393.624	CACACTCTTGACTTCCTTAA	NM_001099746	SYBU
uid_0036941	1503	393.624	CGCGGCTCTCATTGTCTGCC	NM_005257	GATA6
uid_0069956	1499	392.579	CCGCGGGGCGTCCAAGGCCC	NM_207362	KIAA1211L
uid_0039161	1495	391.534	CGCCAGTCACCATCTAGCCC	NM_006275	SRSF6
uid_0051874	1493	391.012	GGGATGTGGGATAGAGGTGC	NM_021049	MAGEA5
uid_0010431	1491	390.489	GACCACAGAGAGGGGCTGCA	NM_001128826	NCS1
uid_0050952	1489	389.967	GAAGGCTAAATGCGGCCGGC	NM_020428	SLC44A2
uid_0013629	1487	389.444	GGAACCGGAACGCGCGCCCG	NM_001145527	EHMT1
uid_0048870	1485	388.922	GTTCAAAGGCTGCCACCTTG	NM_018153	ANTXR1
uid_0028838	1480	387.616	CGGGACCCACGCTGCCCACT	NM_001538	HSF4
uid_0060323	1480	387.616	CATTATCCAGTCAGGGACGC	NM_138286	ZNF681
uid_0011134	1474	386.048	GAACGGCTTTCTGGGAGCTG	NM_001134655	ZNF213
uid_0068087	1472	385.526	GCGGCCTGTGACGGCAGGCG	NM_198061	CES2
uid_0056863	1464	383.436	GCGTGTCCGACCCCGCCCCC	NM_032329	ING5
uid_0034588	1461	382.652	GGTCCCGCGGGGCCCCACAA	NM_004148	NINJ1
uid_0036109	1461	382.652	GGGACTGGGTCCGGGACACC	NM_004878	PTGES
uid_002225	1459	382.13	AAAACAACTAGCATAGTGCT	NM_001001323	ATP2B1
uid_0034278	1458	381.869	AAGAGTTCGGAGCTTTGCCT	NM_003991	EDNRB
uid_0059506	1456	381.346	GGGGACCTAGCGGGGCCGAG	NM_080614	WFDC3
uid_007620	1455	381.085	GATTGGGCGCCAGGTCCCGC	NM_001080496	RGP1
uid_0028227	1454	380.824	TAAAACTCCCTCAACTTTTA	NM_001291391	ERG
uid_0048064	1454	380.824	AGAAGCGTTTCAGACCCGAG	NM_017754	UHRF1BP1
uid_0066889	1453	380.563	ATTGTAAGATAATGCTGCAG	NM_181604	KRTAP6-2
uid_0019491	1448	379.256	CGGGCGTCTTCGGTCATCTC	NM_001199981	NDUFS1
uid_0065705	1444	378.212	GCGCTCGCTCGCTGGCGCCG	NM_175709	CBX7
uid_0057708	1441	377.428	GAGGGCAGGTAGCGCTGAAA	NM_032839	DIRC2
uid_0055181	1440	377.167	CTTCCTCGCGACCATCCTCA	NM_025149	ACSF2
uid_0038502	1438	376.644	CCAAACATCTTTAATATGAG	NM_005963	MYH1
uid_0068265	1438	376.644	TCCTTCCCTTTTTTGTCTCC	NM_198283	EYS
uid_0055829	1437	376.383	TTAACAGCTCAGAATTTATC	NM_030959	OR12D3
uid_00170	1436	376.122	CGAAGAGGGGAGATGTGGGG	NM_000088	COL1A1
uid_0066572	1435	375.86	AAGAGGATTCGCTCCAAGTT	NM_178565	RSPO2
uid_0025181	1432	375.077	TGGGTGATGTCGGCAGAGGG	NM_001280544	DPF3
uid_0035299	1431	374.816	CCAAAGAGGATCCGCGCCGT	NM_004498	ONECUT1
uid_0023490	1426	373.509	GGGAAAGCCTGCTCTGAATT	NM_001270377	ANKRD46
uid_0069188	1425	373.248	TGTCAGGGTCAAATGTCAAG	NM_201520	SLC25A35
uid_0069728	1421	372.203	TAGCCTCACTAAGAATCCCA	NM_206948	TRPM3
uid_0052043	1418	371.42	GGAGAGAATGTGCGCATGCT	NM_021141	XRCC5
uid_0035695	1415	370.636	CCTGCTTGACCCTGCCCACA	NM_004678	BPY2
uid_0031463	1414	370.375	GTGCCCCGCCCTCCGTGTCC	NM_002717	PPP2R2A
uid_0057521	1414	370.375	ACAATGGCTATTGGCTGATA	NM_032741	AGPAT1
uid_0012525	1407	368.546	GGCTTCCCGGGCGGGAGGTC	NM_001142807	ACOXL
uid_0014357	1404	367.762	GGTGGGCTTACTAGGGAAAG	NM_001159861	ZNF583
uid_0046327	1404	367.762	AGAGGTCACGTGACGCCGCG	NM_016027	LACTB2
uid_0023111	1403	367.501	CATGTTGCGGAGTGATTAGT	NM_001258465	PAX6
uid_0061294	1402	367.24	GTGCCAGGGACCGGCGCCTT	NM_144599	NIPA1
uid_0033355	1400	366.718	CAAATCCCCGGGCCCTGACT	NM_003563	SPOP
uid_0025153	1397	365.934	GCGGGAGCCAGGACGACCGG	NM_001279	CIDEA
uid_0034604	1397	365.934	GATGGGCTGGTGCAGACGTG	NM_004158	PSPN
uid_0011862	1396	365.673	CTTTTCGGGGGTCGGGTAGG	NM_001136479	ANP32E
uid_0064995	1396	365.673	AAGAAAATGCAGGGTCTGTT	NM_173525	C11orf42
uid_0055986	1395	365.411	ATCGTTTGGTCGCCCCAGAG	NM_031296	RAB33B
uid_0010721	1392	364.628	CCTCTGTCAGGGGACTTGAA	NM_001130148	CCDC77
uid_0066147	1392	364.628	GGGGCGCGGGACGGTGCGGT	NM_177972	TUB
uid_006599	1387	363.322	AGTCCATCCCAGGGCCCTCC	NM_001042399	CEP83
uid_0067157	1380	361.493	AGGGCGCCATCTGAGTAGTT	NM_181840	KCNK18
uid_0067864	1380	361.493	GTGACGGCAGCGGTCCTGGG	NM_183416	KIF1B
uid_0033862	1376	360.448	CTTGCGTGTCCTCCCACCCC	NM_003794	SNX4
uid_0019509	1373	359.664	GACGCAAGGAGAAGGAGGAG	NM_001200030	HYAL3
uid_0016133	1370	358.881	CAGTGTGCATGGTAAATCGT	NM_001170628	AFF2
uid_0060484	1370	358.881	GGCAAGCCGCCGTCCATTGG	NM_138395	MARS2
uid_0017723	1369	358.62	TATTCACAACAGCAAAGACA	NM_001190489	MTRNR2L7
uid_0069174	1366	357.836	ACGCTGGAATGCGCGGAATG	NM_201443	TEAD4
uid_0027620	1358	355.746	TAGGTGCCGGGCCTGCACAC	NM_001289001	TMPRSS6
uid_0034564	1358	355.746	GGGCGTTGGCGTGGCTAGTT	NM_004136	IREB2
uid_0055453	1358	355.746	TTTCGTCGTTGAAGGCCACG	NM_030615	KIF25
uid_002936	1356	355.224	GATGGTTTTATCACTCAAAA	NM_001004452	OR1J4
uid_0011029	1355	354.962	AAGGCGCCCCCAAGCCCTGC	NM_001134340	PSMG3
uid_0070164	1355	354.962	CTTCGTCGCGCGGAGAAGGC	NM_212481	ARID5A
uid_0030054	1354	354.701	GGGCGGGGCTGCCCATGGTT	NM_002092	GRSF1
uid_0024680	1353	354.44	GCCGCGCCAGCTGTGGCTCG	NM_001278263	CARHSP1
uid_0036947	1352	354.179	ACAATGAATCTCGCTGTCAG	NM_005259	MSTN
uid_0062983	1352	354.179	GGAACTAAACACACTGAGCC	NM_152484	ZNF569
uid_0043902	1349	353.395	AAGCTCTTTCCGGGGGCCCG	NM_014657	TTI1
uid_0045571	1349	353.395	GGGGCTCGTCTAGTGAATTG	NM_015474	SAMHD1
uid_0024497	1347	352.873	GTTAAAGTCAGTACCCTCTG	NM_001277403	ZNF730
uid_0030662	1347	352.873	AGAACTGGACAAAGAAGAGA	NM_002353	TACSTD2
uid_0062137	1347	352.873	GTGACGGGAAGCTGGGGTTT	NM_145659	IL27
uid_0068858	1344	352.089	TGGTACGCTAAACAAGGGGT	NM_199044	NSUN4
uid_0034734	1343	351.828	CAGCAAAGCCGTGCGCCCCG	NM_004223	UBE2L6
uid_0036900	1341	351.305	GGAGGAGTGCGGGCGGAAGT	NM_005240	ETV3
uid_0054666	1341	351.305	CCGCCATCGCTTTTGCAGTC	NM_024784	ZBTB3
uid_0048700	1340	351.044	GAGCTTCGCCTCTGTAGCTC	NM_018072	HEATR1
uid_0017433	1337	350.26	AGGGCGGGGCGCGTAGAGTG	NM_001184888	NIPA2
uid_0016288	1336	349.999	TGCCCGGGGCCTCCCGATCC	NM_001171	ABCC6
uid_0060621	1336	349.999	GGACCCCAGCAAGGCACACG	NM_138459	NUS1
uid_0025143	1335	349.738	TGAAAATGGGCTGGGTGCGG	NM_001278924	ANXA8L1
uid_0020660	1334	349.477	TCCCACATCACTAGGGACCC	NM_001242384	SYTL3
uid_0069503	1331	348.693	TGGAAGGGCCCGGAATTTTA	NM_203459	CAMSAP2
uid_0028682	1329	348.17	CCGGACTCGGACTCGGCGGC	NM_001453	FOXC1
uid_0029498	1326	347.387	GAGGGAAGCGGGGACCCTCG	NM_001849	COL6A2
uid_0058895	1325	347.126	GATGGTGCGCGGCGCGCCGG	NM_052916	RNF157
uid_0063010	1325	347.126	TGGCTGCAGCAGTGGGTTTC	NM_152495	CNIH3
uid_0015776	1323	346.603	CACCGAAGCCTCCTCCGTTC	NM_001167738	NAV1
uid_0049427	1322	346.342	GAACGAGGAGCGGGTTTCAG	NM_018427	RRN3
uid_0014005	1321	346.081	GAAGTGCGCGCTGACTGCCC	NM_001146175	ZNF414
uid_0036269	1321	346.081	TTCAGGACCCGGCTTCTCCA	NM_004958	MTOR
uid_0018936	1320	345.819	ATCTTGATCCTTACACCCCT	NM_001198986	EPPIN-WFDC6
uid_0011064	1318	345.297	GTTTCCGACGGTTTGTTCCA	NM_001134420	CDC7
uid_0042990	1315	344.513	GAAGGACCTGCGCCGTGCTC	NM_014177	TIMM21
uid_0043264	1315	344.513	CCGGGAGCAGCGGAGCGACG	NM_014322	OPN3
uid_0012885	1311	343.468	CGAGTCAGCTCCGGCGCCGG	NM_001144382	PLCL2
uid_0031964	1310	343.207	GCCCCTGGGTCCTACTGCTC	NM_002941	ROBO1
uid_0021888	1308	342.685	CGCTGGCCTCCATGGGTGGC	NM_001253801	ZNF331
uid_0041113	1307	342.423	CATCCCTTTTATTTTACCCC	NM_007208	MRPL3
uid_001552	1303	341.379	CGCTCCCAAACCAGTGCCTT	NM_000692	ALDH1B1
uid_0012263	1299	340.334	CAGGCGCCCACCACCACGCC	NM_001142470	C6orf203
uid_004952	1298	340.072	GGTCCCGGAGAACTGCTCCT	NM_001017372	SLC27A6
uid_0013332	1298	340.072	GGGGCGGGCGCGAGCTCTAG	NM_001145204	SHISA9
uid_0015472	1292	338.505	GCCCCTTCCTGTTCGGGTGT	NM_001166160	PPP1R9A
uid_0018592	1288	337.46	TTGCTCAGCCATGCAGAAAC	NM_001197113	IQCJ-SCHIP1
uid_0050042	1288	337.46	TCCTCCCTGCGCCTGAGGGC	NM_018986	SH3TC1
uid_0027822	1287	337.199	GTTTTTAGGACAAGCCATTC	NM_001289909	CD36
uid_0030170	1287	337.199	GCCCGCTTAGCCCATTGGCC	NM_002144	HOXB1
uid_005456	1285	336.676	AGTAACCATAGCGGCTCGCG	NM_001029863	C6orf120
uid_007452	1283	336.154	GAGTTCAGGTGCGCTGGGCG	NM_001080430	TOX3
uid_0056415	1283	336.154	GTCAAGGCAGGAACTTCAGC	NM_032020	FUCA2
uid_0011353	1281	335.632	AGTGGCAGCAAGGAAGAGGA	NM_001135181	SLC5A9
uid_0062068	1280	335.37	GAATTGCACCTGCCCGGCCC	NM_145306	FAM241B
uid_0044879	1279	335.109	GCGGGGTTTCAGGGTCAAGG	NM_015115	DCUN1D4
uid_009728	1277	334.587	TTAAATCTTTTGGAGGCCAA	NM_001122821	SET
uid_0025314	1277	334.587	TTACGGCTATGAGGAATTTG	NM_001281720	UBB
uid_0057677	1277	334.587	ACCAGGTTCTGAAATGTTCA	NM_032828	ZNF587
uid_0043022	1276	334.325	GCTTGGCTTTCGGGCGTGGG	NM_014205	ZNHIT2
uid_0047663	1276	334.325	TCCTGCCTCTGGGTGGTGCC	NM_017518	HAUS7
uid_007793	1274	333.803	ATGATTATCCGCCCCCGCGT	NM_001080955	PLAGL1
uid_0061044	1274	333.803	GCGGCGCCGCGCAGGGGACC	NM_139155	ADAMTS14
uid_0032961	1272	333.281	AGTGCCCGCCGGCTGCCCCT	NM_003379	EZR
uid_001711	1271	333.019	AGCCAGTGACCTGGTGAGGA	NM_000773	CYP2E1
uid_0015827	1270	332.758	TTCCGCACGGTGAGTCAATG	NM_001167912	VEPH1
uid_0031682	1269	332.497	TCCTCTCGAGTGCATTTCTG	NM_002809	PSMD3
uid_0027959	1267	331.974	GACATGCAGCTTTGTTACAT	NM_001290104	ZP2
uid_0030132	1265	331.452	GTTACTGATTTCCTTCCTCC	NM_002125	HLA-DRB5
uid_0058471	1265	331.452	CCAGCTGGAGGTGTGAGTGG	NM_033401	CNTNAP4
uid_009432	1264	331.191	AGAGCCGTGTCAAAGTGACC	NM_001113407	LDB1
uid_004000	1263	330.929	ACCACCCGAAAACAGGTGCT	NM_001008401	ZNF761
uid_004827	1260	330.146	TTGGACGCGCCCCACCGGAT	NM_001014434	LHX9
uid_0060227	1258	329.623	ACGCCACCCGCGGCCACATT	NM_133629	RAD51D
uid_0016256	1254	328.578	CATGCGCCCTAGCCCTCTTT	NM_001170795	ATRAID
uid_0041506	1252	328.056	AACACGTCTCATTGCTTCCC	NM_012111	AHSA1
uid_0012411	1251	327.795	GTGGCCCCGGTGCACGGAGG	NM_001142621	TGFBRAP1
uid_0064116	1251	327.795	GCGGCCACCACCCTAGTCCA	NM_153461	IL17RC
uid_0045253	1250	327.534	GCCAGTGCCTCCGGGGCTTG	NM_015314	KIAA0895
uid_0033608	1248	327.011	CTCTTGGCCACGCCCCCCAC	NM_003677	DENR
uid_006697	1247	326.75	GGCTGACCAAGGTAGATGAG	NM_001042500	DEFA1B
uid_0054981	1245	326.227	AATCCTTCGCCACCCTCCTG	NM_024960	PANK2
uid_0011898	1244	325.966	CGGAGGGAGAGCGATGGGGC	NM_001136503	SMIM24
uid_0011601	1239	324.66	AGGTGACAAACCTCATGGTT	NM_001135924	VWDE
uid_0012162	1239	324.66	GACAAAAATCCCCGCCCACC	NM_001142318	TXNL4B
uid_0037423	1239	324.66	TGGATATGTCGCTGAGGAGG	NM_005469	ACOT8
uid_002705	1238	324.399	AGCCCAGCAGCATGTCTACT	NM_001003693	LY6G6F
uid_0013028	1237	324.138	GCTGGCCGTCTGCTGAGGCA	NM_001144950	SSC5D
uid_001825	1235	323.615	GGGCAGGTGTCCTGCAATCC	NM_000823	GHRHR
uid_0036035	1235	323.615	GGCTAGCCCTCCGTACCCAC	NM_004845	PCYT1B
uid_0049240	1234	323.354	AAGCCCGGGATCCAGACATT	NM_018339	RFK
uid_0064859	1234	323.354	GCCTTGGCACAGACCCAAGC	NM_173462	PAPLN
uid_0026133	1227	321.525	GGACGCGTTTCTTGCGGAGT	NM_001282934	PRDM15
uid_0044062	1227	321.525	GATTCAAGTACCCACTTGAT	NM_014721	PHACTR2
uid_007837	1226	321.264	CAGTGTCCAACCCCACCCCC	NM_001081637	LILRB1
uid_0020640	1226	321.264	GGACCAATCTTGAGGTGGCA	NM_001242348	non
uid_0036107	1225	321.003	TCACCACAATCTCAAATCAG	NM_004877	GMFG
uid_0046648	1225	321.003	GGGTATGAGACAGAAGTTGG	NM_016200	LSM8
uid_0062289	1225	321.003	CCCACGGTGACTGTTACCCC	NM_145911	ZNF23
uid_0070293	1225	321.003	GAAACGCCCGCCTGGGCTCC	NM_214710	PRSS57
uid_008207	1224	320.742	AGTAGGGCCTAGTCGGGGCC	NM_001098205	HNRNPF
uid_0054421	1224	320.742	GAGCCCTGCTGTTAAGGGCA	NM_024658	IPO4
uid_0055818	1221	319.958	AGGGTCTCACTTTGTCACCC	NM_030956	TLR10
uid_0070056	1221	319.958	TGGGCCCCGCGTTGCAGACT	NM_207417	CFAP77
uid_0062549	1220	319.697	AAACGAATGTCTGCGTGGCA	NM_152281	GORAB
uid_0058945	1217	318.913	TGGGGAGACGCTGGAGCCCA	NM_052944	SLC5A11
uid_0035057	1216	318.652	GGGCCGTTCGTGGACTCAAA	NM_004388	CTBS
uid_00523	1215	318.391	GTGGGAGGTGGACGCCGCTC	NM_000234	LIG1
uid_0011291	1214	318.129	AGGGTGACCCGCGACCCGCT	NM_001135099	TMPRSS2
uid_004154	1213	317.868	ACCGGGGCCGGGCCGGGCCG	NM_001009880	KIAA0930
uid_005659	1213	317.868	ATCACTGCTGAAAAAGGCAG	NM_001031850	PSG6
uid_009190	1213	317.868	GGGCCCCCGCGCAGGCCTTG	NM_001105576	SOWAHD
uid_005925	1211	317.346	GGTCGTCTAAGAGGCCATCC	NM_001037277	GGPS1
uid_0044851	1211	317.346	CCAAAAGGGCAGCAGCACTG	NM_015099	CAMTA2
uid_0032184	1210	317.084	CTGCGCGGCTCAAGTAGCCC	NM_003027	SH3GL3
uid_0053314	1208	316.562	GAGCTGAGCCCCGCCGGCCC	NM_022740	HIPK2
uid_0059159	1208	316.562	CCGGGCAGAGGCTGCAATCT	NM_054031	MRGPRX3
uid_0041505	1207	316.301	GTCGGCGGAGGGGGGCCCGC	NM_012110	CHIC2
uid_0031843	1206	316.04	GCGTTCCGGAGTCCGCTTAA	NM_002884	RAP1A
uid_0034947	1206	316.04	GGACGCTAGGCGGGGGTGCG	NM_004333	BRAF
uid_0064574	1205	315.778	GTGTGTAGGGGCGGGGCTGC	NM_172070	UBR3
uid_00962	1204	315.517	AAGACACCCAGCGAGGTGCT	NM_000418	IL4R
uid_001129	1203	315.256	GATCCCCTCCACCTTTTCGC	NM_000489	ATRX
uid_0062096	1201	314.733	TGGGGGTATGTTGGGAGGCG	NM_145341	PDCD4
uid_0024070	1199	314.211	GGACCCGGGCTTGCGTCGGA	NM_001271909	SPATA33
uid_005220	1198	313.95	GAGTTGTTGAGATGGTAGGG	NM_001024216	FBLIM1
uid_0026461	1197	313.688	GCTCTCGCTGCGCCGACGTC	NM_001284513	PAQR4
uid_0019187	1195	313.166	GTGGCGCGAGCGGCCCGATG	NM_001199434	NIP7
uid_0056409	1195	313.166	CACGCACTCACTGTCACTAT	NM_032018	SPRTN
uid_0025835	1194	312.905	GAGAGGCAGATGGGTGGGTG	NM_001282630	PFKFB3
uid_0047159	1193	312.644	GTCGCGGACCTCAGCTTGTC	NM_016497	MRPL51
uid_0052272	1189	311.599	GCCCCGCCCCACGCAGAGCC	NM_021255	PELI2
uid_0045129	1188	311.337	AGTCCACCTGCGCTGGTCCG	NM_015245	ANKS1A
uid_0054683	1188	311.337	TAATAGCCCCTGGGCACAGC	NM_024790	CSPP1
uid_008811	1187	311.076	GGCCGCGCAGGCTCCTTTGG	NM_001100626	ERLIN1
uid_0068007	1183	310.031	GCGCGTGTGACTCGTCTCCC	NM_194439	RNF212
uid_004990	1180	309.248	GGGATTCTCTAAGTGGTCCG	NM_001017437	CCDC157
uid_0010734	1179	308.986	ACTGGCGTTTTACATGGTGC	NM_001130183	DNAJA4
uid_0026451	1178	308.725	GCGACCTAGACGGCGGCCAA	NM_001284498	SLC43A2
uid_0020551	1175	307.942	GCCCAGCGAGGGCGGCTCCG	NM_001222	CAMK2G
uid_0026966	1175	307.942	AATTTGCCAAGCCAGGGTTA	NM_001286712	ACSL1
uid_0038105	1175	307.942	ACGCAGACTCCGGCCATCAG	NM_005776	CNIH1
uid_0059779	1175	307.942	CCCCAGGGCTGTATGACCTC	NM_080871	ASB10
uid_0033740	1174	307.68	CGCGAGGTGAGCGCTAGAAG	NM_003740	KCNK5
uid_0018691	1173	307.419	CCCAGCCCCGGACGCAGCCC	NM_001198546	NOL4
uid_0035296	1173	307.419	AGTTCTGACCTCGGGGCCCT	NM_004497	FOXA3
uid_008037	1172	307.158	AGGGGTGGGAGTCGGGCCCG	NM_001085401	C6orf201
uid_0063599	1171	306.897	CCCAGCAGAGGGCTTGACCG	NM_152833	TMEM250
uid_0049981	1170	306.635	TGAGCGCGCGTGCGCCGCAC	NM_018955	UBB
uid_0054331	1170	306.635	GCTGTTTTTCTGATTTGTTC	NM_024616	C3orf52
uid_0025113	1168	306.113	CTGGAGCTGCGCCAGAGCGG	NM_001278720	RHBDL1
uid_0045719	1167	305.852	ACATGATATTCCTTCAGTGT	NM_015564	LRRTM2
uid_007221	1165	305.329	CCCAGCTACTTGGCAGGCTG	NM_001079519	FAM177A1
uid_0036289	1164	305.068	GCCTCCCCCGCCAGCCGTGT	NM_004966	HNRNPF
uid_0018016	1163	304.807	CATTCCTTACTAGGTGCCTC	NM_001193336	SEC14L6
uid_0049536	1163	304.807	CAGGGAGTGGCTGAGGCCTC	NM_018484	SLC22A11
uid_0055042	1163	304.807	GACTTTTGGGAAGGCATAAT	NM_025031	C7orf69
uid_0069056	1162	304.546	AGCTAGTCTATGTGTAAGCT	NM_199350	C9orf50
uid_0067721	1161	304.284	GCAAAGCACGGACTGCTGAG	NM_182971	COX8C
uid_0014751	1160	304.023	GTACTCCATCATGCCCGCTG	NM_001163257	PLXNB3
uid_0057224	1160	304.023	GGCGCCCGCGCGTCCTCCCT	NM_032525	TUBB6
uid_0018338	1159	303.762	TAGAAAGTTATGCCCGAAAA	NM_001195201	CCDC107
uid_0034926	1159	303.762	CGGACGAGGAGCCTTGGATC	NM_004322	BAD
uid_0063393	1158	303.501	GGAGTCCCGGGTCCACGCTG	NM_152698	AMER3
uid_003837	1156	302.978	TATTTACACAAACGTGGCCT	NM_001007100	SCP2
uid_0024019	1155	302.717	GAGCAGACAGGTGCGAGGTC	NM_001271849	CDK2AP2
uid_0070001	1154	302.456	GCTCTGCGTACACGTCACTC	NM_207391	RGS9BP
uid_001938	1153	302.195	GTCACGTGAGCGGGGGGCGG	NM_000876	IGF2R
uid_0027923	1151	301.672	GTGAGGCACGGCGCCCGGCC	NM_001290048	ATL3
uid_004273	1150	301.411	GCGACATTCTCTTGGCCATC	NM_001010881	C1orf167
uid_0052133	1150	301.411	GAGTGTGGAGAGCTGTTGGG	NM_021190	PTBP2
uid_0040358	1145	300.105	AGCGCCTCTGGATACATGCG	NM_006824	EBNA1BP2
uid_0056126	1144	299.843	CCCTGCGGCTGGGGCGTGGG	NM_031455	CCDC3
uid_0049608	1143	299.582	CCGGGAGCGACCTGCGAGAG	NM_018622	PARL
uid_0042458	1142	299.321	GGCGGGCAGGGCCGAGTCAG	NM_013319	UBIAD1
uid_0019839	1138	298.276	AGGAGAGCGCCGGCAGGGCC	NM_001204142	MBD1
uid_0018138	1137	298.015	AAGCCTCCCTCACATCCCCC	NM_001193522	RIPOR1
uid_0059662	1137	298.015	GGGTTCTGGGTCACTTTACA	NM_080747	KRT72
uid_002365	1136	297.754	GACCAGGAGAGGCCCAAAAG	NM_001001668	ZNF470
uid_0023048	1136	297.754	GAGATCGCGCCACGGCACTC	NM_001258394	CLPB
uid_0032268	1136	297.754	GAGTTCGGACTCGGACCCCA	NM_003060	SLC22A5
uid_0044492	1136	297.754	CATGGGAGGTGAGCTGTTGT	NM_014929	FASTKD2
uid_0053678	1135	297.492	GCCCTGAGAAGGGCTGACTT	NM_023930	KCTD14
uid_0054832	1135	297.492	ATGGTCAAACAGTCCCAGCC	NM_024869	FAM110D
uid_0023888	1134	297.231	AGTAGGGGTGGGAGCAGATG	NM_001271685	SLC35A3
uid_0013542	1132	296.709	TGGGGTCACAGGCGGGGCCT	NM_001145432	SMIM20
uid_0065715	1132	296.709	CGGGGAGTACCCCAGGTCCC	NM_175733	SYT9
uid_0029069	1131	296.448	CTCGCGGGCAGTGCCAGCCC	NM_001666	ARHGAP4
uid_0030684	1130	296.186	GAATGTGGAGGCCTGGGCCA	NM_002363	MAGEB1
uid_0068873	1130	296.186	GGGCAAGCTGTGATAGTGTT	NM_199069	NDUFAF3
uid_0064602	1129	295.925	GCTGTCACCCAGGGTCTGTT	NM_172139	IFNL3
uid_0017311	1128	295.664	CGCTCCTCCCGGGGGCCCAG	NM_001184691	NPNT
uid_0017084	1127	295.403	CCCCACTCCAGTTGTGCGCC	NM_001177675	PNPLA5
uid_0028515	1125	294.88	TTAGCTCCGTCCGCCTCCAT	NM_001382	DPAGT1
uid_0034510	1125	294.88	GGCTCAGCCCCGGGAGGGAG	NM_004114	FGF13
uid_0022230	1124	294.619	CGGCCAGAGCGCAACCTGCG	NM_001256355	UBE2L3
uid_0054424	1124	294.619	AGTGTGCAGTATTGTCAGCC	NM_024659	GTDC1
uid_0028628	1123	294.358	GAGGAGGGTTCGGAGGGTGG	NM_001429	EP300
uid_0046590	1122	294.096	AACTGTCAAACCTCGCCGCT	NM_016166	PIAS1
uid_0063618	1121	293.835	TGGAAGTTTGGCCAGGAGCG	NM_152850	PIGO
uid_0041336	1120	293.574	GGGGGTGGGCGTTCCGCGAG	NM_007346	OGFR
uid_0038764	1119	293.313	GGTAAGGTAAGTCGAAGTAG	NM_006090	CEPT1
uid_0038449	1114	292.007	GGGAGCGAGGAGAGGAGGGA	NM_005941	MMP16
uid_0055906	1113	291.745	GCAACGCGCGCGGCCGTTTC	NM_031217	KIF18A
uid_0042752	1112	291.484	GTTGAGCGGGGGCCGACCGA	NM_014003	DHX38
uid_0035904	1111	291.223	TAGGCTGCGGTTGCGCGCGC	NM_004782	SNAP29
uid_004782	1110	290.962	GGGAATTAGTGGGGGCAGCC	NM_001013735	FOXB2
uid_0020291	1110	290.962	CGGCCGCCAATCGCTATCTG	NM_001206846	ASPM
uid_0010692	1109	290.701	GCAAGCGGTCCGGCTGGAGC	NM_001130102	NR1H3
uid_0048252	1109	290.701	GTCCCTGCGCATGCCGGAAG	NM_017841	SDHAF2
uid_006589	1107	290.178	GCCATTCACATATTTATTTG	NM_001042389	non
uid_0069075	1106	289.917	CTGCTGCACGGCCGCGCTGG	NM_199427	ZFP64
uid_008446	1104	289.394	GGGCGGAGCCATAGCCCCTT	NM_001098825	TMEM91
uid_0052098	1104	289.394	GGTAGGCAGTGTAGGGTGAG	NM_021173	POLD4
uid_0015468	1103	289.133	CTAAAGCATGAGGGCGGCCA	NM_001166159	NDUFS2
uid_004849	1102	288.872	GCGAACCATCGAGTTTAGCC	NM_001014795	ILK
uid_009807	1102	288.872	GTGCGTGCACACGTGTATGT	NM_001123392	TBC1D3H
uid_0025330	1102	288.872	GAACAGCCTATGATACACCT	NM_001281738	ETFDH
uid_005838	1101	288.611	TCCAGGAACCCAGAGCCCCC	NM_001034850	RETREG1
uid_0048303	1101	288.611	GGAGCCCGCCGCTCTGTCCT	NM_017866	TMEM70
uid_002490	1100	288.349	TGGAATCTGTTCCCGCTGCC	NM_001001925	MTUS1
uid_002883	1099	288.088	ACCAGCTGGCTTCTGGATGT	NM_001004334	GPR179
uid_0021859	1097	287.566	GCTTCCCGGCCTCCCATGGG	NM_001253725	KREMEN2
uid_0013568	1096	287.305	GCGGAGAATGGCGTGTTCCG	NM_001145453	GFRA1
uid_0041820	1096	287.305	GAGGCGTACACCTCCTAACA	NM_012278	ITGB1BP2
uid_0037000	1094	286.782	GGGTGAGGCTCATCTGCTAC	NM_005282	GPR4
uid_0018292	1092	286.26	GAGACTCGAGCCGGGTGTGG	NM_001195101	PTP4A2
uid_0019861	1092	286.26	GTTCAGCGCTAGAGGAGAGG	NM_001204173	C8orf44-SGK3
uid_0052634	1091	285.998	GAGGTAGCCAATCCTGGAAG	NM_021973	HAND2
uid_006447	1089	285.476	CAGGCGTGAGCCACCGCGCC	NM_001040274	SYCP2L
uid_008375	1089	285.476	TATTAATGAAGTATCCCCTC	NM_001098638	RNF169
uid_0051590	1089	285.476	CCACCTGCCGCCGGCCAGAC	NM_020883	ZSWIM5
uid_0047016	1087	284.954	CGGAGTTCCCTGAGGTGGGT	NM_016400	HYPK
uid_0039131	1086	284.692	CCACAACTGAGCAAGCGCAA	NM_006265	RAD21
uid_0039581	1085	284.431	CTAGTAGGTGGGGCTAGAAT	NM_006463	STAMBP
uid_0051402	1085	284.431	GGGTCTGTTCCTCTCCATGG	NM_020795	NLGN2
uid_0054328	1085	284.431	GTGAGGGAGAAAGTGAGACT	NM_024615	PARP8
uid_0031888	1084	284.17	GAGGTTGGAACCCTCAGAGC	NM_002903	RCVRN
uid_002595	1083	283.909	AGTACAAAGAACAGGATTTT	NM_001002261	ZFYVE27
uid_003940	1082	283.647	GCTGGTTCGGACGTGGGTCG	NM_001008215	COA5
uid_008120	1082	283.647	GGGAGGGGGGAACAAAGAAC	NM_001093725	MEX3A
uid_0054042	1079	282.864	GGAGGAGCCCGCCCTGCCAG	NM_024334	TMEM43
uid_008922	1076	282.08	AGTGTGGCTGGAGAGGCCGC	NM_001101667	ACOX3
uid_0038061	1076	282.08	TCTGAGGGTCCCGCAGTGCC	NM_005756	ADGRG2
uid_008460	1075	281.819	TTAAAGGAACAGGACCATTG	NM_001098844	TMEM236
uid_0047010	1075	281.819	GGAGTAGGGAGTAAAGCGTT	NM_016396	CTDSPL2
uid_0027529	1074	281.558	TTTGGCAGGTTGGGCGTGTT	NM_001288772	PIK3C2G
uid_0053063	1071	280.774	GATGTGGCGGGCAGGGGCTT	NM_022369	STRA6
uid_002239	1070	280.513	TGAGTGTGTGGTGGCTCACC	NM_001001342	BLOC1S2
uid_0036956	1070	280.513	CCTGGCTTGCCCCGGCAGGG	NM_005263	GFI1
uid_0041516	1069	280.251	ACACAGCTGTGGTGTGGAAA	NM_012114	CASP14
uid_0041736	1069	280.251	GCCGAGTGCGCTTCCAGCCC	NM_012238	SIRT1
uid_0024880	1067	279.729	AAGCCCATCATCCCATCACC	NM_001278510	ZNF229
uid_0040065	1067	279.729	GCTCTCTAGGGGTGGGGCTG	NM_006688	C1QL1
uid_0034891	1066	279.468	GGTGGGCGGGGCTCACGCCT	NM_004302	ACVR1B
uid_0064446	1065	279.207	CCTAGGTACTCAGGAGGCTG	NM_170712	RASSF1
uid_0013513	1064	278.945	GGGCTTCGGGGCACCGGTGG	NM_001145399	MPPED2
uid_005128	1061	278.162	ACATTGGACCTGCAACCAAC	NM_001018071	FRMPD2
uid_0021704	1061	278.162	CAACTGCCTCCACCCACTTT	NM_001252	CD70
uid_002370	1060	277.9	AAAGGGATGGAGTTGGGAAA	NM_001001670	SPATA31D1
uid_0013484	1060	277.9	ATGTGTGTGCCGGAGGGGGC	NM_001145365	ZNF652
uid_0024588	1060	277.9	GAAGAGCCGTTGCGCAACCT	NM_001278162	HIPK3
uid_0054013	1060	277.9	GCGCGAGAGCCAATGAGATT	NM_024321	RBM42
uid_0024108	1058	277.378	GTGCGGGCTGTCTGGCAGCG	NM_001271957	SLC39A1
uid_0042144	1058	277.378	AAATAATTTGTAATGCCGTG	NM_012426	SF3B3
uid_0066312	1058	277.378	CGGAGCTCGGCGCCCCAACC	NM_178276	SERINC5
uid_0045746	1057	277.117	AGACATGGCGGCCTCCACCG	NM_015585	CFAP61
uid_007036	1056	276.856	CGGCGGCTCGGTGAAGCCCG	NM_001076786	QSER1
uid_0035419	1056	276.856	CCGGAGCTGCTCTCTGATTC	NM_004553	NDUFS6
uid_0048489	1056	276.856	GGGGATCAGGTCGCCAGCAC	NM_017957	EPN3
uid_008681	1052	275.811	GGCAGCTCCCGGCGGGTCGG	NM_001099784	FBXL19
uid_0011248	1050	275.288	GGAGAGCGAACTAGCCCGGG	NM_001135023	ELMOD3
uid_005386	1049	275.027	AGAGCGAAAGCAAGAGGGCT	NM_001025249	DUT
uid_0014340	1049	275.027	ATGTGGCGAAATATTTGAAC	NM_001159767	BZW2
uid_0029186	1049	275.027	TCTCTAGAGGCGCGCGGTCC	NM_001718	BMP6
uid_0017676	1048	274.766	AGGTCACCCAGCCCCCACCA	NM_001190456	CORO2B
uid_0027970	1048	274.766	CGGGATCGGCGAGGAGGCGA	NM_001290135	EI24
uid_0035828	1048	274.766	AGAACCCTGGAGCTGGGAGT	NM_004744	LRAT
uid_0057202	1048	274.766	GTCACAGTCCCGTGACGTCA	NM_032514	MAP1LC3A
uid_0060915	1048	274.766	GCAGGGCCGTGCTCACTGAT	NM_138927	SON
uid_0052638	1046	274.243	ATTTCTGCGTGGCACCGGTG	NM_021974	POLR2F
uid_0023036	1044	273.721	ACGGATTGCTGCATTCCTCT	NM_001258380	SLC4A7
uid_0039322	1044	273.721	TAGAATACGCCTAACCCCGG	NM_006346	PIBF1
uid_0019742	1041	272.937	AGAGGAATAGTGATCATGGT	NM_001202553	MIA
uid_0033200	1041	272.937	GGGGCCGGCAGGCGGTGGGG	NM_003498	SNN
uid_0024692	1040	272.676	CCCACCGACCCACTGCCCTG	NM_001278270	TADA3
uid_0010698	1039	272.415	CTCCAGGACTCCTCGGGCTC	NM_001130110	SETBP1
uid_0028489	1038	272.153	GCAGCCTTGGCAAGGGGGTG	NM_001365	DLG4
uid_0048339	1038	272.153	GTGCGCCAGTGCAGTGCCGC	NM_017881	NMRK1
uid_0062936	1037	271.892	GTGGCCTGTTTGAAAGGCTG	NM_152458	ZNF785
uid_0017966	1036	271.631	GGCAGGGAGCGCGCCTCGGG	NM_001193282	CFAP99
uid_0061914	1036	271.631	GCGGGCAGTAGAACTAGATT	NM_145212	MRPL30
uid_003929	1035	271.37	TGCAGACCTCCCGGCGTCGT	NM_001007595	C2CD4B
uid_0018446	1035	271.37	GTGCACGGAGCGGGCGGAAA	NM_001195470	SATB1
uid_0051353	1034	271.109	GAGTACGCCCAGTCGCTGCG	NM_020771	HACE1
uid_0070297	1034	271.109	TTTATTTTGGAGGTCTTACC	NM_214711	PRR27
uid_0056172	1033	270.847	TCCAGATGCCTTCGCCTTCT	NM_031481	SLC25A18
uid_0017823	1032	270.586	CGCGTCCGGCTCTCAGGCCC	NM_001190880	HYI
uid_0010563	1031	270.325	AGGAGGTGGGAGCGGCGGGA	NM_001129995	KCTD15
uid_0046616	1028	269.541	GCAGCTGTGAATCAGCCCTC	NM_016180	SLC45A2
uid_0034932	1027	269.28	CCCAGACCTCTGTATTGGAA	NM_004327	BCR
uid_0039708	1026	269.019	AGACCATCGGGCCACGCCGC	NM_006527	SLBP
uid_006146	1025	268.757	GCAAACAAAGGGTACGGGCC	NM_001039492	FHL2
uid_0064852	1025	268.757	ATGTCACTATGCAGGGATGA	NM_173358	SSX7
uid_0057667	1023	268.235	GTGTGGGGACAGGGCAGGGT	NM_032824	TMEM87B
uid_0010806	1021	267.713	CCACTTGCTGGGCTGAGCCG	NM_001130689	HMGB2
uid_0069682	1021	267.713	GGAACCAAGAGGGTGGGCTA	NM_206900	RTN2
uid_0015514	1020	267.451	TGTTTTGACAGGGTGCTGAT	NM_001166241	CGREF1
uid_0021393	1020	267.451	GGCACACGCCCGAGCGCCAC	NM_001243780	FAM213A
uid_0043527	1020	267.451	GGAGGGAAGGCGCAGGCACC	NM_014448	ARHGEF16
uid_0065508	1020	267.451	TCCCAAGAGCCTCTTGATCG	NM_174918	MCEMP1
uid_001479	1019	267.19	GAGGAAATGTCTCTACGCTG	NM_000661	RPL9
uid_008364	1019	267.19	GCAGACGCTGAAGGTGGATC	NM_001098633	AKT1S1
uid_009263	1017	266.668	GTTGGGGAGGATGTTGTTTG	NM_001110213	PRH2
uid_0012202	1017	266.668	TCAGTTCAGTCTTGAACCCC	NM_001142368	GSTM2
uid_0010822	1016	266.406	TGGGCCGAGCGGCGGAGCCC	NM_001130709	RUFY3
uid_0014498	1016	266.406	ACTATCGCAGCTTCTCCGTC	NM_001161012	ARMC10
uid_0033492	1016	266.406	CTGATGTTAGTCTGGGGGCT	NM_003627	SLC43A1
uid_0022474	1015	266.145	GGCGTGTCAGCGACAGTGTG	NM_001256717	SNAP91
uid_0025156	1015	266.145	ACCCGGTAGGGCAGCTGAGC	NM_001279350	REXO4
uid_0038064	1015	266.145	GGGATGCGCGCGGGAGTTGG	NM_005759	ABI2
uid_0015801	1014	265.884	GGCAGGGCTTGCAGGTACCG	NM_001167822	BLCAP
uid_0011005	1013	265.623	CGGCCAATGGGTGCGGCGCG	NM_001134231	NT5DC2
uid_0038977	1013	265.623	GGCGGAAGCGCCGGGCTCCG	NM_006195	PBX3
uid_0054237	1013	265.623	AGATAGGGAGGAGGGAAGGC	NM_024567	HMBOX1
uid_0011911	1012	265.362	TCCCTTTGGGCTGACGGGGG	NM_001136508	C1orf185
uid_0055734	1012	265.362	CTGGACTAGGCCTTTTCCTC	NM_030907	RSG1
uid_0057133	1012	265.362	GCGGTGCGGGGCCGGCGGTG	NM_032477	MRPL41
uid_0064084	1010	264.839	AGGAGGGCGCGCGGCCACCC	NM_153442	GPR26
uid_006358	1009	264.578	GTTTCGCTGAGTTTGACACA	NM_001040059	CD68
uid_0058105	1009	264.578	GTTGAGATGGGCTTTGCAGA	NM_033110	GGACT
uid_003305	1008	264.317	GATCACAGGTTTATAACTTT	NM_001005178	OR52W1
uid_008985	1008	264.317	GACCGGAGCAGGTGCGCCTT	NM_001102595	DTX2
uid_0042456	1008	264.317	GTGGTGAGAGCAGTTTTCTA	NM_013318	PRRC2B
uid_0019485	1007	264.055	GAGCATCGTCCCCACTAGCC	NM_001199978	PLSCR2
uid_0038604	1006	263.794	CAGCGGCCGACAACTGTCTA	NM_006010	MANF
uid_0057345	1006	263.794	ACCTTCTGGCGTCTTCGCCC	NM_032594	INSM2
uid_0057793	1006	263.794	ACGTGACCCGCCCGCGGCAA	NM_032882	PNMA6A
uid_0070140	1004	263.272	CAGTGTCTGTGTAATGCTAC	NM_207628	ABCG1
uid_0044313	1002	262.749	AGAAATGATGAAAGGGCCGG	NM_014849	SV2A
uid_0068714	1001	262.488	TGAACGGCCTGGAGTAACCC	NM_198836	ACACA
uid_0026791	1000	262.227	GTGGGGTGGAGGGGGAACCG	NM_001286510	SLC35B2
uid_008432	999	261.966	AGGTCTTATGGGCCACATCA	NM_001098815	TESPA1
uid_0034011	999	261.966	GATGTGGGCTGGGCGCACCC	NM_003862	FGF18
uid_0022678	996	261.182	AGGCCAGCCGCCCGAGCCGC	NM_001257191	DDX6
uid_0037095	996	261.182	ATTGTCTACACCGAACTGCC	NM_005321	HIST1H1E
uid_0028557	994	260.659	TGGGTGGGGCGGCCAGGCAG	NM_001399	EDA
uid_0032841	994	260.659	ATTGCCGGGGCCCAACGATG	NM_003324	TULP3
uid_0064780	994	260.659	AGGCCAGGAGGGCGCGGGCC	NM_173092	KCNH6
uid_0031983	992	260.137	GAAGAAAGAACACCTGAATC	NM_002949	MRPL12
uid_0059227	991	259.876	AGGTAGGACAGATGATACTC	NM_057170	GIT2
uid_009121	990	259.615	AAGGGAAGCGGACGGGCATC	NM_001105518	SWT1
uid_0067220	988	259.092	CCTAACCCACCGCACCCAAT	NM_181892	UBE2D3
uid_0028841	984	258.047	AGCTGCGCCGAAAGGCCTTG	NM_001539	DNAJA1
uid_0032512	983	257.786	GGTGCGAAAGGTAACCGAAG	NM_003170	SUPT6H
uid_0025663	980	257.002	TGGAGATGCAGGCCCGCCAG	NM_001282469	TSPY10
uid_0035933	980	257.002	GGACAGGGAAAGCCGGCTGG	NM_004798	KIF3B
uid_006966	979	256.741	GCAGTTCTAGTGTGGGGTCT	NM_001063	TF
uid_0010787	979	256.741	CAGACACACACACGTGGACC	NM_001130677	EPOP
uid_0059722	979	256.741	AGTTTCCAAAATAGCTCCTT	NM_080829	RIPOR3
uid_0041478	978	256.48	CAAATAAGCGAGGACAGGGC	NM_012097	ARL5A
uid_0013023	976	255.957	CCTCCCGGCCCCTGGACGTC	NM_001144944	MYL12B
uid_0028561	976	255.957	ACAGTCCCCGAGAAGTTGGG	NM_001402	EEF1A1
uid_0031563	976	255.957	ACCCACGTGCTGCCCCTGCA	NM_002759	EIF2AK2
uid_0036739	976	255.957	CCACCCCAGGAACCGGCCCA	NM_005167	PPM1J
uid_006438	975	255.696	GCTCTTTGCTCCTGCTTCTG	NM_001040217	MINDY1
uid_0046962	975	255.696	TTTGAGCGTCTCCGCTGCTG	NM_016366	CABP2
uid_0063509	974	255.435	CGGCACCCGCCCGCCCACGC	NM_152756	RICTOR
uid_0042223	973	255.174	ATTTAGCTCTGCGTCCAGTC	NM_012463	ATP6V0A2
uid_0026457	972	254.912	GATGACACGGACCTACTTTC	NM_001284502	NUBP2
uid_0063277	971	254.651	GCCAATCCAAGCCCACAGGC	NM_152634	TCEANC
uid_0010088	970	254.39	TTCCTCACCCTGGATGCCTG	NM_001127491	ITGB2
uid_0014719	970	254.39	CTCCTGAGAGAAGTCAGACT	NM_001162997	SMIM6
uid_0066466	970	254.39	TGGATGGGTGGGTGAAGTGT	NM_178502	DTX3
uid_0011097	969	254.129	AGGAAAGGCGGCCGATGAGA	NM_001134468	LSMEM1
uid_0041411	968	253.868	AGGGAAAGGTCACTGGGGCT	NM_009587	LGALS9
uid_0026554	967	253.606	GCCGTCCGCCCGGCGCATGC	NM_001286075	ATP2A1
uid_0043067	967	253.606	CCTGCCCTTTCTTGAGTCCC	NM_014225	PPP2R1A
uid_0051876	967	253.606	ACACATTGCCCAATCAGAGC	NM_021052	HIST1H2AE
uid_002837	966	253.345	AAACCCAATTCCCCAGCTAC	NM_001004309	ZNF774
uid_008837	966	253.345	ACCTGCAGCCTGAGTGCCTG	NM_001100878	MROH6
uid_0014918	966	253.345	GGCCTTTACCCCAGCCCGGG	NM_001164232	DDHD2
uid_0057213	966	253.345	CTCCTCGGCGAAGGCCTCCA	NM_032520	GNPTG
uid_0014502	965	253.084	GAAGCGGGCAGGGCGGGACG	NM_001161330	SSH1
uid_0027850	965	253.084	AGCCACACGCCCAGCCGCTC	NM_001289950	EEF1D
uid_00634	964	252.823	GGCAGCCCGCTCATTTATCC	NM_000285	PEPD
uid_0023011	964	252.823	GGGGATCCCCAAAGAAAGCA	NM_001258354	EFTUD2
uid_0022968	963	252.561	ATAGGCTCGGGTTGCATGGC	NM_001258313	PDE1A
uid_0013410	962	252.3	AGCTCCCCCGCTCCTGGCCC	NM_001145295	NGLY1
uid_0031985	962	252.3	ACACTCGCACTACGAACAGA	NM_002950	RPN1
uid_0056766	962	252.3	GTCACCGCGCGGCCTTTGTG	NM_032287	RTL6
uid_0016905	961	252.039	GTGCCGGCGGCTGCGGGTGG	NM_001173984	BRD7
uid_0029918	961	252.039	GCCTTCAGAGTCTCTGCATT	NM_002033	FUT4
uid_0034651	961	252.039	GTGGGTGTTCCTTGAGTGTA	NM_004181	UCHL1
uid_0056984	961	252.039	GGGGCGGTGACTAAGGTGAG	NM_032387	WNK4
uid_0032476	960	251.778	TGAGTTTGGTGTTTTGATCC	NM_003151	STAT4
uid_0018607	959	251.517	GGGGCAGCCGGGCGAGTCCC	NM_001197140	DBNDD2
uid_0024177	959	251.517	TGAGCCCCGCGACCCTCGGG	NM_001272075	USP10
uid_004392	958	251.255	GAAACACGATTCAGCGTGGA	NM_001011550	MAGEA4
uid_0023892	957	250.994	GTTAATAATTACGGGGTTGA	NM_001271686	RAB3IL1
uid_0012419	956	250.733	GCCTCGGGGGCGTGACCCAG	NM_001142633	PIK3R5
uid_0066837	956	250.733	GAGACAAAGTTTGAGCACCT	NM_181527	NAA20
uid_0053912	955	250.472	GCTCCTCCCATTCTGGCTCT	NM_024104	SMIM7
uid_0033511	954	250.21	TCCAGCTACTCGGGAGGCTG	NM_003634	NIPSNAP1
uid_0034490	954	250.21	GCGCACGAGCATCACCCCAC	NM_004104	FASN
uid_0036546	954	250.21	CCTGTGTGACCTCGGGTGAG	NM_005072	SLC12A4
uid_0059214	954	250.21	GGCAGGAGAGGGACGCGCGG	NM_057159	LPAR1
uid_0030517	953	249.949	ATAACATCTTCAAGACTTCA	NM_002283	KRT85
uid_005908	952	249.688	TGTCTCCGTCCGCCCCCTAC	NM_001037163	FAM220A
uid_0026663	951	249.427	GTAAGTAGGCGTGCTTCGGC	NM_001286267	HMOX2
uid_0033510	951	249.427	AAAAAATTAGCTGGGCGTGG	NM_003634	NIPSNAP1
uid_0018419	950	249.165	TGTCGCCCCTACGGCCCACT	NM_001195308	CGGBP1
uid_0024407	950	249.165	GTGGGGCTAAAGTTTAAATG	NM_001277171	RBM46
uid_0037583	950	249.165	TCCTACTCGTGCACCGCCGC	NM_005534	IFNGR2
uid_0044940	947	248.382	GCCCGCCCCCTACTTCGTCC	NM_015147	CEP68
uid_0059613	947	248.382	CAGGACAGCCCTCCACTGCC	NM_080705	TRPV1
uid_0037166	946	248.121	CCTTGGCTCCGCGAGATTTG	NM_005349	RBPJ
uid_0012011	945	247.859	CCGCAACTTCCCTAGGGCCC	NM_001139	ALOX12B
uid_0031634	944	247.598	TGCGGCCCAGTGCCGAACGG	NM_002792	PSMA7
uid_0044596	944	247.598	GGGTAAGTTCTGTGGTCTCC	NM_014980	STXBP5L
uid_0066580	944	247.598	TGCCCCCGCCTCGACGCGCT	NM_178568	RTN4RL1
uid_0018622	943	247.337	CAGGGCTGGAAGGGATGGCC	NM_001197219	PDE4D
uid_0057779	943	247.337	GCCGCGCACCGGCTGCTCCC	NM_032875	FBXL20
uid_0013174	942	247.076	GAGCGCGAGATCCACCTCCC	NM_001145065	CCSER1
uid_0027912	942	247.076	GAGATGGGTGTCCCTGGTAG	NM_001290031	ERICH2
uid_0053033	941	246.814	AGGCCAGGCAGGGAACTAGT	NM_022357	DPEP3
uid_0064866	941	246.814	AAGGTAATTCACAAGTTTAG	NM_173465	COL23A1
uid_0021468	939	246.292	GGAGCGCGGGACGTGAGCTG	NM_001244134	MAP3K8
uid_0038962	939	246.292	TAGGTGGGGCCCCCCTTTGG	NM_006189	OMP
uid_0039765	939	246.292	CACCTGCCAGATGCCCATGT	NM_006552	SCGB1D1
uid_0047255	939	246.292	GGCGAGAACTGGGCGCACGC	NM_016548	GOLM1
uid_0037003	938	246.031	TCTCACTAGCTGTCCCCCTC	NM_005283	XCR1
uid_009625	937	245.77	TTCCCCTCGGTGGGCTGTTA	NM_001114753	ENG
uid_0051518	937	245.77	AGCCTAGGAAGCTCGTGGCC	NM_020848	JCAD
uid_0053211	937	245.77	AAGGCACAGCAGCTTGCTTC	NM_022494	ZDHHC6
uid_0024170	936	245.508	GCTAGGTGCAGAGTGGGGGT	NM_001272066	SHISA5
uid_0054821	936	245.508	TGAGTTGGGCGGTCCAGAAG	NM_024863	TCEAL4
uid_0056950	936	245.508	GCCCCCGCCCTTGATGTCTC	NM_032368	LZIC
uid_0022598	935	245.247	TCGCGCACCTGATGGGTGGG	NM_001256872	USP17L8
uid_0045444	935	245.247	TGTTGGTTAGTATTGGGATG	NM_015412	NEPRO
uid_0059614	935	245.247	GATCACTGTAGAATGTTTTG	NM_080705	TRPV1
uid_0032445	934	244.986	GGAGCACTCCCAGCTAAGAG	NM_003136	SRP54
uid_0036046	932	244.463	GAAGTAGCATCCTGTGCTCC	NM_004851	NAPSA
uid_0042263	932	244.463	GCTGGAGGCCAGCAGCTGCC	NM_012483	GNLY
uid_0061725	932	244.463	CGGTCTCGTAGACGCTGCAG	NM_145013	C11orf45
uid_0065128	932	244.463	GGGCTCATGCTCCGGGCGCG	NM_173593	B4GALNT3
uid_0060062	931	244.202	ATGTGTTTTCTAGTGTGTCG	NM_133340	RAD17
uid_0069098	931	244.202	GGGGCGCGGGCGAGGTGGCC	NM_199461	NANOS1
uid_0016344	929	243.68	GTACTTGGCGCTCCAGGCCT	NM_001171170	SLC25A21
uid_0019505	929	243.68	CTGCAGGAGCTAAGGAGGGG	NM_001200019	OPRL1
uid_0066360	929	243.68	GATCCAAATGGCATATGGTC	NM_178422	PAQR7
uid_0020082	927	243.157	TCACAGTTTTCACTGGTTGT	NM_001204873	NPEPL1
uid_0010788	926	242.896	GGCTAACGTCACGGGCGGTG	NM_001130677	EPOP
uid_003718	925	242.635	GGTATGCCGTGCGTGTGTGC	NM_001005785	DAZ2
uid_0024082	924	242.374	AGGGGGGAAAGAGTAGAGCA	NM_001271934	TK2
uid_004831	923	242.112	GCACGGGTGGGATAGTAGCC	NM_001014440	ODF3B
uid_0019900	923	242.112	TTCTGCCCTGTGCTGAGACC	NM_001204220	ZNF670
uid_0027838	922	241.851	CACTGAGAGGTGGGGACTCG	NM_001289933	ZASP
uid_0050727	920	241.329	GATGTCTTAACCCACGGCGT	NM_020244	CHPT1
uid_009351	918	240.806	AGAGGACCCTCTCCATGTTT	NM_001111322	DDX54
uid_0040045	918	240.806	TGAGCTGCTTCTTGTCACTG	NM_006680	ME3
uid_0062942	918	240.806	GGGACTGGGGCGGAACCGCC	NM_152464	TMEM199
uid_008944	917	240.545	GGTTGACCCGCTTTAACCTG	NM_001102396	SIKE1
uid_0013529	917	240.545	GTAATCAGCTCCCGCGGCAA	NM_001145417	MSL2
uid_002715	915	240.023	GGCAGGTTCTTTCGGATCCC	NM_001003716	RECQL5
uid_006634	914	239.761	TCAGGCAGCTCATGGGATCC	NM_001042423	SLC16A3
uid_0020223	914	239.761	TTGGAGTCCGACTGTAGTCC	NM_001206665	IGSF8
uid_0022590	914	239.761	ATGAGGAGGCGCTAAACAGT	NM_001256865	DNAJC6
uid_0036427	914	239.761	CTCTGCCACTTCCACTCCCG	NM_005025	SERPINI1
uid_0057632	914	239.761	GCGAGGGCGCGCGGACTGCC	NM_032808	LINGO1
uid_0066898	914	239.761	ATAGATTAACGAGCTGCCTC	NM_181607	KRTAP19-1
uid_0038641	912	239.239	ACGACAGTTACAGCCCCCGG	NM_006032	CPNE6
uid_0045635	912	239.239	ATCTTGGGTTGAATCTTGAC	NM_015515	KRT23
uid_0018305	910	238.716	TGATGAGACTTCAGAGGTGA	NM_001195129	PRSS56
uid_0033586	910	238.716	TCTCGGCTGGGCTCTACTTC	NM_003663	CGGBP1
uid_002764	909	238.455	CGTACATTCGTGACCGTCCC	NM_001003940	BMF
uid_0063572	909	238.455	GCCGCAGCGGGCGCGTGCCG	NM_152788	ANKS1B
uid_004754	908	238.194	TCGCTGCAACCTCTGCCTCC	NM_001013690	FIGNL2
uid_0031538	908	238.194	TTTGAAGGCGGTGCAGGGCG	NM_002749	MAPK7
uid_0054906	908	238.194	CAAGGCTGCCCAGCAGGTAA	NM_024921	POF1B
uid_003854	907	237.933	GATTCAGATTCCTGAACTGT	NM_001007232	CARD17
uid_0022657	907	237.933	GTCTGGCTTCCTGGTGAGAC	NM_001257172	DDX19B
uid_0056151	907	237.933	GAACACGCGCAGGTGGCTGG	NM_031469	SH3BGRL2
uid_0063341	907	237.933	TCACTTTTCTCGGCGGCGCA	NM_152667	NANP
uid_0015480	905	237.41	AGTCGCCTGGGGCTGGGGCC	NM_001166168	NEK6
uid_0015709	905	237.41	TGGGCCTGCGCATCGGAGCC	NM_001166702	FAM104B
uid_0044185	904	237.149	ATGGAAATAAATGACGTCCA	NM_014780	CUL7
uid_007650	903	236.888	CCTAGAGAGACTGAGAGCGG	NM_001080509	TSPAN11
uid_0030658	903	236.888	TGCGGATCGGTGGGAGAGCC	NM_002349	LY75
uid_0027660	901	236.365	GCAGGAATATCACAGTACTG	NM_001289058	STK33
uid_0038252	901	236.365	ACGGCCATTGTCACTAACTT	NM_005851	CDK2AP2
uid_0057750	901	236.365	CCACGATCGCGAGAAGCCAC	NM_032860	LTV1
uid_0062958	900	236.104	TGCCAGTGTGGGTCAAAATA	NM_152473	ERVV-1
uid_0017967	899	235.843	TTTCGGGACTTGTAGTTTCT	NM_001193282	CFAP99
uid_0018965	899	235.843	GGCAGGGAGAGAGTAGATAA	NM_001199040	STRA6
uid_0023846	897	235.32	CTTCTCTTCGCACCGTTTTC	NM_001271593	PPME1
uid_0053561	897	235.32	GTAGCCGTGGGCGGTGACTG	NM_023008	KRI1
uid_0055882	897	235.32	GGGGCTTGTAGTTTGCACTC	NM_030981	RAB1B
uid_001358	896	235.059	ATGAATCAAGTAGATTCTCT	NM_000591	CD14
uid_0022496	894	234.537	GGGGGCACGACCCACTTCCT	NM_001256740	GDAP1L1
uid_0034876	894	234.537	GGCTGTCAGTCTCACGGCAA	NM_004291	CARTPT
uid_0061313	894	234.537	TCAGGTTGTCCGGAGAATCG	NM_144608	HEXIM2
uid_0063133	892	234.014	TCCTAGCTGGGCCGGCTTGT	NM_152562	CDCA2
uid_0022613	891	233.753	GACTGGGCAGCAGGCAGCGG	NM_001256896	DOK7
uid_0027571	891	233.753	CTGTGATCTGGGACCGCTGC	NM_001288833	GGT1
uid_0051704	891	233.753	GGGCAGGCCATGTGACTCCA	NM_020949	SLC7A14
uid_0058497	889	233.231	TGGGCCACTCCTTACCCGCC	NM_033413	LRRC46
uid_0060508	889	233.231	CCTGGGATTTTGTGTGGGTG	NM_138410	CMTM7
uid_00335	887	232.708	ACGGCCCTCGCCGCGCCCCT	NM_000161	GCH1
uid_0051149	887	232.708	GGGCTCGAGCCTCCACACTG	NM_020666	CLK4
uid_0059407	887	232.708	GGTGCCGGCGCGAAGTGGGT	NM_080416	2019-09-04
uid_0016471	886	232.447	CTTGAGCTTCCTCTTGTGTC	NM_001171936	CDH23
uid_0068713	886	232.447	GCGCGGGCCCGAGGGCTCAG	NM_198836	ACACA
uid_0027352	885	232.186	CCAGAACCCACTGGCCGCTA	NM_001287750	FDFT1
uid_0030587	884	231.924	GCAGTGCAAAACAAAACTCT	NM_002310	LIFR
uid_0047589	884	231.924	CGTTACCTGTGCTCGATACC	NM_017446	MRPL39
uid_0023389	883	231.663	GGAAAGAAGGAAGGACAAAC	NM_001267609	GPR161
uid_0045345	883	231.663	CCCGTGCGCGCTGCCGATCG	NM_015355	SUZ12
uid_0057241	882	231.402	GCGGGTGGCAGAGAGCTGTA	NM_032538	TTBK1
uid_0030030	881	231.141	GACTAATGGGAAGACGGCGC	NM_002082	GRK6
uid_0022399	879	230.618	CCCACCCCCACACCTCACCT	NM_001256601	TRIM46
uid_0026925	879	230.618	CAGCCGCCTTCCGGCCAGAG	NM_001286681	NPM2
uid_0060157	879	230.618	GGGGCGGGGGCTCGGACCCC	NM_133465	KIAA1958
uid_006591	878	230.357	GGCCCACCCGGGCAGTCTCC	NM_001042391	non
uid_0067728	878	230.357	TAGACTTTACAATGGAAGTC	NM_182974	GLT6D1
uid_0034354	877	230.096	GCCACTCGGCCCTACGGCCC	NM_004043	ASMT
uid_0045369	877	230.096	AAAATCCCTTTGTCAGAGAG	NM_015368	PANX1
uid_0049830	877	230.096	AAAGAAAAGTTGTGAACTCA	NM_018901	PCDHA10
uid_0052073	877	230.096	TTATTGTCAGCTTGGCGGTC	NM_021156	TMX4
uid_0039910	876	229.835	GGAACGTGGGGACCGAGCTG	NM_006612	KIF1C
uid_0012243	875	229.573	GGGCGGTGAGCGGCCGCGGA	NM_001142446	ANK1
uid_0039226	875	229.573	TTGGTCTCTACCTTGTTATT	NM_006304	SEM1
uid_0063220	875	229.573	GCACGGGGCGAGGCGTTGCT	NM_152608	SDE2
uid_0024411	874	229.312	GTCGTTGGGCCCCGGGATTT	NM_001277173	RBM46
uid_0046818	873	229.051	TGAGGGCTGCGCATGCTCCG	NM_016287	HP1BP3
uid_0069697	873	229.051	AGCATGTTGCCAGGTAGAAA	NM_206917	BEX3
uid_0042723	872	228.79	GCTGTCACCGGAGGAGGACG	NM_013962	NRG1
uid_0047107	872	228.79	TAATTTGGGCCGCGGGGAGG	NM_016463	CXXC5
uid_00955	871	228.529	TACCTCACAGGCAGCAGAAG	NM_000415	IAPP
uid_0062895	871	228.529	TGTGTTAGGCGGCAGGGCAA	NM_152439	BEST3
uid_0028259	869	228.006	GGGTGCTGCTGACCCGGGCA	NM_001291462	TBC1D3G
uid_0032340	868	227.745	CGGGCGGATCGCCTGAGGTC	NM_003093	SNRPC
uid_0028746	865	226.961	GGCCTCGGGAGGGTGGGCAG	NM_001497	B4GALT1
uid_0028887	865	226.961	GGACAGTGGTTCCCCGTCCG	NM_001558	IL10RA
uid_0027890	864	226.7	GGGGCTTGAGACGACCGCGC	NM_001290000	NFIL3
uid_003758	863	226.439	GAGACCACGCTTGTGCCACG	NM_001006121	RBMY1B
uid_0019502	863	226.439	AAGCCACTCTCTGAGGACCC	NM_001200018	NAT6
uid_0028282	863	226.439	CCGAACACTGGGAACCTGTT	NM_001291527	CT45A10
uid_0041146	860	225.655	CGTCGCGGCGCGCCCCCTGG	NM_007225	NXPH3
uid_0024519	859	225.394	TCGGGTTTGGGAGGCGACAG	NM_001277949	ZNF83
uid_0050689	859	225.394	GAGGGGGCGGGCCGGGCGCC	NM_020211	RGMA
uid_0015414	858	225.133	CTTGGGCTTGGTGACGACGT	NM_001166103	SPINT2
uid_0031402	858	225.133	GGGCGTGGCTTCGGGCAGAC	NM_002691	POLD1
uid_0065909	858	225.133	TTCATCTTTGATGGACACTT	NM_176816	CCDC125
uid_0033253	857	224.871	CTGGCATCTGACGTCATCCA	NM_003521	HIST1H2BM
uid_0048641	857	224.871	AGACGTAATGCATCAGAGGC	NM_018047	RBM22
uid_0045407	856	224.61	ACTGGCAGGGACTGAGGCAC	NM_015387	MOB4
uid_007415	855	224.349	AGAAGCTAGTCTCCAAAGCT	NM_001080412	ZBTB38
uid_0063297	855	224.349	GCGGCGGCGGGGCTCAGTCA	NM_152641	ARID2
uid_0053122	854	224.088	CTGAGGCCGCCTCTCGGGCC	NM_022456	RAB3IP
uid_0062354	854	224.088	TGTCTCACATCTTTGGGAAT	NM_147193	GLIS1
uid_0034506	853	223.826	AATGCTACAGCTCCTCAGCT	NM_004113	FGF12
uid_0040378	853	223.826	GGCGTTAGGGCGGTGCTTTC	NM_006830	UQCR11
uid_0069959	853	223.826	GCAAAATCGGCATCTTGGAG	NM_207363	NCKAP5
uid_004479	851	223.304	AGGAGACTTTCCTGCTTGGA	NM_001012393	OPCML
uid_0069628	851	223.304	CGGCAGCGACCAATAGAATG	NM_206831	DPH3
uid_0029607	850	223.043	TTCCTTCCATTTTGCACCCT	NM_001895	CSNK2A1
uid_0011803	849	222.782	AGGGAGGGTCGGCCGGTGGG	NM_001136218	TMEM51
uid_0067344	848	222.52	GGGGGGCCTGGCGTGAGGGT	NM_182533	FAAP20
uid_0041477	847	222.259	ACCAAGACTGCGGAAGGCGC	NM_012097	ARL5A
uid_0045813	847	222.259	TCCCTTCGGAGACCAGGTCA	NM_015641	TES
uid_004653	846	221.998	AGGTCTTCACAACATGTTTT	NM_001013355	OR2G6
uid_008920	846	221.998	CACTCAAGTGAACAGGGTCA	NM_001101663	NBPF11
uid_0016258	846	221.998	GCGACTGGACCGGGCCGCTT	NM_001170795	ATRAID
uid_0034842	846	221.998	CTCAGCCAAACGGGAATGTC	NM_004275	MED20
uid_0060786	846	221.998	CACTACATGACCCTCTGCCC	NM_138733	PGK2
uid_0061769	846	221.998	CAGGCTTCCCAGCAGGCCCC	NM_145040	CAVIN3
uid_00853	845	221.737	CTGTAGCGACGCAACAACAA	NM_000374	UROD
uid_009612	845	221.737	GTGGGGGGACCGCGGGTGGC	NM_001114726	PRRT4
uid_0033377	845	221.737	TGCCTCTCTGCACACAGCCC	NM_003571	BFSP2
uid_0019974	844	221.475	GGCATACCGGAGGAGGCAGT	NM_001204404	ANK3
uid_0065052	844	221.475	AGGCGCGCTGCTTGGCGGGC	NM_173550	CCDC171
uid_00124	843	221.214	GGGGAGCCGGGCGGCGGGAG	NM_000067	CA2
uid_006556	843	221.214	ACGGACAGGCGGGCACAGGG	NM_001040716	PC
uid_0027949	843	221.214	CACACGTCGCCCAGCACCTT	NM_001290062	SEMA3B
uid_0012268	842	220.953	AGACAAAGGAATATCAGGCC	NM_001142473	FCMR
uid_0026591	842	220.953	GTCCTGTTGGGGGGACCTGG	NM_001286136	ODF3
uid_0057852	842	220.953	ATCGGCGGCGGCCATGGCCC	NM_032937	C9orf37
uid_0010675	841	220.692	TGGGGAGCCAGGCGGAGCGG	NM_001130083	ABLIM2
uid_0014100	841	220.692	TCTTTACAACCACCCAGACT	NM_001146322	GRAMD2B
uid_0014137	841	220.692	CAGCCAATGAGCGGCGGAAG	NM_001146688	KDM3A
uid_0015296	841	220.692	GCTGTCTCGGGTGACAGAAG	NM_001165877	ATP5MGL
uid_0017171	841	220.692	GGAGGATGCAGCTGCGACCG	NM_001178032	ZC4H2
uid_008039	840	220.431	GCAGCCCGGTCGGCAGTGCA	NM_001085401	C6orf201
uid_0025836	840	220.431	GCCCAGTGCCAGGGGAGGCC	NM_001282630	PFKFB3
uid_0031769	840	220.431	TCGGATTTGTGATGGACGCT	NM_002849	PTPRR
uid_0048473	839	220.169	GCCAGAAGTGAAAGTCCGGT	NM_017947	MOCOS
uid_0068499	839	220.169	TGTGCTGGTGTGGAGGGCCC	NM_198517	TBC1D10C
uid_0025472	838	219.908	CGCAGATGATGCAACCGCTC	NM_001282281	PYCR1
uid_0051286	838	219.908	CCACGTCCCTAGGCGTTCAC	NM_020739	CCPG1
uid_0047721	837	219.647	GCAGGTTGGGGGGCAGGTAG	NM_017556	FBLIM1
uid_008668	836	219.386	TCCTCTGTTGTTTGCAGTTT	NM_001099772	CYP4B1
uid_0019580	836	219.386	GGACCCGGCAGGCCAAGGGG	NM_001201476	C18orf21
uid_0028149	836	219.386	TTACTCCAAAGGTAGCAGTG	NM_001291085	ADGRA1
uid_0045884	836	219.386	TCCGCGAGGTGAGCGTCGCA	NM_015680	CNPPD1
uid_0051655	835	219.124	GGCGGGCGCTCGGAGCGGGA	NM_020921	NIN
uid_0063949	835	219.124	ACAGGTCAATTAAAGCCATT	NM_153289	DEFB119
uid_0038960	834	218.863	CTCAAAATGGGGTGTGTGTC	NM_006189	OMP
uid_0045690	833	218.602	GCCGCCGCCCGAGGGATGCC	NM_015545	PTCD1
uid_0048644	833	218.602	GCCGTGACTTTCGCTTTACT	NM_018048	MAGOHB
uid_0013216	832	218.341	CTTCTGTCTGGGTGTTGCCA	NM_001145103	SMAD3
uid_0025911	832	218.341	GTTGTGTGAGTGTTGCAACC	NM_001282699	FAM107B
uid_0032094	831	218.079	CAGGGTTACAACGTCCCTCT	NM_002994	CXCL5
uid_0048174	831	218.079	GTGGGCGTCTCCGCAGCGAG	NM_017810	ZSCAN32
uid_0054957	831	218.079	CTGCGGCGCTGCCGCGGCAG	NM_024949	WWC2
uid_0066864	829	217.557	TGGTCCGCGCGCGGAGTCCC	NM_181552	CUX1
uid_0026744	828	217.296	GAGAGAGCGCTCGGCGGCTC	NM_001286456	SLC22A23
uid_005738	827	217.035	TCGACTGCCCGTAGTAGGCA	NM_001033082	MYCL
uid_0038031	827	217.035	CAGCGGCAGCGGATCGAACC	NM_005744	ARIH1
uid_001595	826	216.773	GGTCAGGAAGATGGGGAATC	NM_000707	AVPR1B
uid_0029438	825	216.512	CAAGTGCTGAGTTGGGCTGG	NM_001824	CKM
uid_0035526	824	216.251	GAATGCCTGGAGTAGCCGTC	NM_004599	SREBF2
uid_0062196	824	216.251	GGGACGGGGGTACTAGAAAC	NM_145754	KIFC2
uid_009930	821	215.467	GGGCCCGGGGTCTTTCTGCC	NM_001127203	PCID2
uid_0030660	821	215.467	GGTATGTGGACCCACTACGT	NM_002351	SH2D1A
uid_0042206	821	215.467	TGAGCAGCTAGGGAACCCTG	NM_012455	PSD4
uid_007588	820	215.206	TCACGTGGCATGTCAGCTGT	NM_001080483	MYMK
uid_0061742	820	215.206	AATAATGTCCATGGGCACAT	NM_145023	CCDC7
uid_007506	819	214.945	GGCGCCGCGCGCATGTGGTC	NM_001080453	INTS1
uid_009674	818	214.684	CTAGGACTCTTCATTGAAAC	NM_001122633	CPS1
uid_0062094	816	214.161	GGGAGTTGAGCGGGAAGTCG	NM_145341	PDCD4
uid_0064436	816	214.161	AAAGGCGGGAAGCCAGCATT	NM_170709	SGK3
uid_0010747	815	213.9	GCTCTCGAGCCACACGCCCT	NM_001130440	SRP9
uid_0013921	814	213.639	AAAGCAAATAGACTAGACAA	NM_001146033	OR56A5
uid_0047057	814	213.639	CGGCAGGCAGCACTTCTTCG	NM_016434	RTEL1
uid_0058928	814	213.639	GGGGAGATCACGCGAGAGCA	NM_052937	PCMTD1
uid_002855	813	213.377	CCGGCCGGACCTGTGGGACC	NM_001004318	ACP7
uid_0012254	813	213.377	GCCTCATTAGAGGCTGGGCC	NM_001142464	ECSIT
uid_0014906	813	213.377	TAATCTTGACGGTCTGGATG	NM_001164181	ENTPD1
uid_0025557	813	213.377	GGCAGGTTGCGGGCTTAGGG	NM_001282394	WNK2
uid_004205	812	213.116	AGCGGGTTAATTTCCTGTCC	NM_001010847	LRRC38
uid_0010794	811	212.855	GAACCCGATGCTGGCTTCCC	NM_001130684	GUCY1A1
uid_00642	810	212.594	GCAGCAGGCGCAATTCAGTT	NM_000288	PEX7
uid_007660	810	212.594	GTGGGATTTTGGCCCCGGCA	NM_001080513	CPN2
uid_002231	809	212.332	CGAGCTGACGGATCCCTGAC	NM_001001329	PRKCSH
uid_006578	809	212.332	GGGCGGATTGGCGAAGGTGC	NM_001042371	PGP
uid_0069479	809	212.332	TTGGAGGCCCGGGGTCCGTT	NM_203434	IER5L
uid_0023378	807	211.81	TGTGGCTTCCCCCGACAGAT	NM_001267594	SENP1
uid_0045120	806	211.549	GAATGCTGCTTTTCTTCTGA	NM_015237	KIAA1107
uid_0026144	805	211.288	GGGGCACGACCTGCCTAGCC	NM_001282944	PMPCA
uid_0027859	805	211.288	GGGGAGGACTTCGGTCATTG	NM_001289967	LOC101927322
uid_0031778	805	211.288	TGTATCACATTCAGCCTCCC	NM_002854	PVALB
uid_0050617	805	211.288	CTGTCGCTTCCGAGCGACCT	NM_020179	SMCO4
uid_0055826	805	211.288	TTGGGCCCCCGCAGCCACGC	NM_030958	SLCO5A1
uid_00608	804	211.026	AATGTAGTTTCAGACGCCGG	NM_000272	NPHP1
uid_0057515	804	211.026	GACTCCAGAGACAGACTTCC	NM_032737	LMNB2
uid_0020210	803	210.765	GTAATATCTACTATAAAGCC	NM_001206627	TRIM49D1
uid_0039782	803	210.765	TGGGCGCCAGTGCGCAGGCG	NM_006558	KHDRBS3
uid_0051702	803	210.765	GCCGCGGTCTGCGGGAGGAG	NM_020947	TLDC1
uid_001702	802	210.504	GGGATAGGCATCAGGTCACT	NM_000767	CYP2B6
uid_008149	802	210.504	GAACCCACACACAGAGAGGA	NM_001097605	XAGE1B
uid_0021903	801	210.243	GGCTACGTATTCAGCCCTGG	NM_001253845	ADM2
uid_003953	800	209.981	CTACTGGGTTTAGGCCAACC	NM_001008221	AMY1A
uid_0044669	800	209.981	AGGGTATGTGCAGCAGTTTG	NM_015017	USP33
uid_0045513	800	209.981	GTGGTGGCTCGGGGCGCACC	NM_015447	CAMSAP1
uid_0013187	799	209.72	GCATTGCCAGGTGCGACGGC	NM_001145078	ZNF805
uid_0016373	797	209.198	GGTTCGTCCTGCTGCAAGTT	NM_001171507	MCFD2
uid_0016721	796	208.937	TTGGTTTCTGTTATTTTACC	NM_001172697	TSFM
uid_0065261	796	208.937	TCTCATCTCAATGTGCTCTT	NM_173681	non
uid_0069890	796	208.937	GCCCCGCTGTGGAGCATGCG	NM_207332	ERICH1
uid_0066385	795	208.675	AAGAATGTGAAGGAATCCTA	NM_178434	LCE3C
uid_0039678	794	208.414	AAACTAAAAAGAGGGAAAAG	NM_006512	SAA4
uid_0021166	793	208.153	GATATGGAGTCTCGCTCTGT	NM_001243252	EFHD1
uid_0026489	793	208.153	GACGGTGGGGGCGGTGACCT	NM_001285402	AIPL1
uid_0036141	793	208.153	GCCTGGTGTCGCAGGCAAGA	NM_004894	ATP5MPL
uid_0045512	793	208.153	GCGGCTGTGAGGTGAGGCGG	NM_015447	CAMSAP1
uid_0055407	793	208.153	GCACAGGAATCTCAGGCATG	NM_030570	UPK3B
uid_0015056	792	207.892	CTCTGCATGTTTGTGTCTGT	NM_001164457	ZNF705G
uid_0034092	791	207.63	AGACATTCACTGGAGGGTCT	NM_003901	SGPL1
uid_0027997	790	207.369	AGCCAGTGGCACTCGCATCC	NM_001290202	SEZ6
uid_0050515	790	207.369	GGCCTCCGGGCGGCTGGGCC	NM_020122	KCMF1
uid_00859	789	207.108	CTAAGCAGTCAAGTGGAGGA	NM_000377	WAS
uid_0042057	789	207.108	GGATCCATGCCCTGACAGCT	NM_012391	SPDEF
uid_0053232	789	207.108	CACGGATTCCAGTCTTACCA	NM_022553	VPS52
uid_0047684	788	206.847	GGGCCGGGGGGCTTTTGCGC	NM_017530	ZNF821
uid_0035588	787	206.585	GCCAGGCGAGCCCCTCACCA	NM_004631	LRP8
uid_0049908	787	206.585	GGGTTACGCGCCGTTTTTGC	NM_018928	PCDHGC4
uid_0054384	787	206.585	ATTTCGGCAGGGTCTTCAAG	NM_024642	GALNT12
uid_0069513	787	206.585	CGGTAAGAAATCCGTGAACG	NM_203472	SELENOS
uid_0051639	785	206.063	CTCCGAGGCTCCGAAGGGGG	NM_020910	KIAA1549
uid_0017997	784	205.802	GGAAAGGTTGTTGCTGGGCT	NM_001193312	SUGCT
uid_0068226	784	205.802	CGTGGGACCCCACCCGTTGT	NM_198239	WISP3
uid_0022930	782	205.279	CTGGAGCTCCCCAGCCGCTC	NM_001258275	SAMD3
uid_0024391	782	205.279	ATTATCCGTCTGCCTTCCTG	NM_001277120	ZNF468
uid_0040818	782	205.279	GCGCCCTCTGGTGTCCACTC	NM_007042	RPP14
uid_0043850	782	205.279	GTGGAGGGGCTGCCCCGGCC	NM_014630	ZNF592
uid_0046535	782	205.279	GGGCTCTGTAAGGGTGTCCC	NM_016131	RAB10
uid_0048083	782	205.279	GCGCGCCGTCTCTCGGGGCG	NM_017762	MTMR10
uid_0019048	781	205.018	GTTGTCTGGACTCTGATTTG	NM_001199162	USP19
uid_0020508	781	205.018	CAAAGTCTCACAGGTTTGTC	NM_001216	CA9
uid_0021316	781	205.018	GCGGAGAGTGCGGGGCACGC	NM_001243645	CFL2
uid_0051199	781	205.018	CGGCTGCGCCTTCCGAGCCC	NM_020697	KCNS2
uid_0017699	780	204.757	TGTCCTTTGAAGTATACTTG	NM_001190470	MTRNR2L2
uid_0022519	780	204.757	GCTCTGAGCTATGACAAGAG	NM_001256792	BMPR1B
uid_002907	779	204.496	CCCCGCCGCCTGCCCGGTCC	NM_001004356	FGFRL1
uid_007040	779	204.496	GGGAAAGAAAGCGGGAGGTG	NM_001077181	CDC14B
uid_0015330	779	204.496	CACTCCTACGAAGTGTTGCT	NM_001165946	IDE
uid_0047004	779	204.496	GTACTGTGCTGAATTTTGGA	NM_016390	SPOUT1
uid_0060700	779	204.496	AGCTGCCTGCAGTGTGAAAG	NM_138615	DHX30
uid_009761	778	204.234	CGCTAGGTGGAAGGGGACTT	NM_001122964	PPP4R3B
uid_0053632	778	204.234	GGCGCGGGCGGGGCGGGGCG	NM_023080	C8orf33
uid_003676	777	203.973	GTCATTAGAAAACAGACTTT	NM_001005518	OR6C65
uid_0016658	777	203.973	GCGCCCTGTAGCAGAAAGAC	NM_001172655	ZNF701
uid_0058311	777	203.973	GCTGGGCGCGCTCCTGCCCC	NM_033259	CAMK2N2
uid_0069865	777	203.973	CGGAGGTTCAGTTCCTCCTC	NM_207318	FAM199X
uid_008690	776	203.712	AGGGCAGAACTATGCCTCTG	NM_001099851	PRAMEF17
uid_0025115	776	203.712	AGGCGACGGCGAGTGTCCCC	NM_001278722	IL20RA
uid_008574	775	203.451	CCCCGGTTCGCCGGCAGCAC	NM_001099626	MTFR1L
uid_0039970	775	203.451	TGATTGACTCCGCTGATTGC	NM_006641	CCR9
uid_0015703	774	203.19	CCAGGCGCCGCGTTTAATCT	NM_001166698	FAM13C
uid_0043439	774	203.19	GTCGGGGATTGAACTGACTT	NM_014402	UQCRQ
uid_0053524	774	203.19	GATTGGGCGGTGAGCTGGTC	NM_022912	REEP1
uid_0056846	774	203.19	GTCTGTGAGGAGAGGTCGCG	NM_032320	BTBD10
uid_0066056	774	203.19	CCCCTTCTGTTCCAGAGGCG	NM_177478	FTMT
uid_006276	773	202.928	GCCGCTAGAGGTGAACTCCA	NM_001039840	CHIC1
uid_009444	773	202.928	GCCCAGCGAACGGCGAGTTT	NM_001113482	MANEAL
uid_0022166	773	202.928	CTGCTGTGTAGATTGTGAGG	NM_001256277	RAB34
uid_0046264	772	202.667	CCGGGGTTGTTTACTGGTCC	NM_015993	PLLP
uid_0063204	772	202.667	GCTGGATGAATTTCTTCTGC	NM_152603	ZNF567
uid_0042478	771	202.406	TTGAGCGGCGGCGCGGGACG	NM_013327	PARVB
uid_0062761	770	202.145	AAAGAATCCCAGACCCCGCC	NM_152379	C1orf131
uid_0025545	769	201.883	CCAGGGGACTGGCCTATCCT	NM_001282385	CSNK2B
uid_0036060	769	201.883	CTGCTGCTGCAGGTGGGTCC	NM_004857	AKAP5
uid_001276	768	201.622	GCAGCAGAGGGGCCGAGAGC	NM_000553	WRN
uid_0047668	768	201.622	GGAGCAACGGCTGCAGGGCC	NM_017521	FEV
uid_0018200	766	201.1	TGACCCTATTGACAGAAGTC	NM_001193630	ZNF705B
uid_0066345	766	201.1	AGCTGTGATATCCTCTACAC	NM_178349	LCE1B
uid_0067980	766	201.1	GACCTGGTGTGTTAATGCCC	NM_194325	ZNF30
uid_0016291	765	200.839	CAAAGCGTGTGGCGATTCCC	NM_001171039	ASMT
uid_002016	764	200.577	GAGGAAAGCCCGTACGCACT	NM_000915	OXT
uid_003595	764	200.577	GGGTTGCGTGGGCACTGAGG	NM_001005474	NFKBIZ
uid_0010475	764	200.577	GTGCACGGGAAATGTGGACG	NM_001128930	ENTPD4
uid_001137	763	200.316	GGGCGGCGAGGGAGCGAAGG	NM_000492	CFTR
uid_0030938	763	200.316	GCTTCTCAGAGCATCTTCTG	NM_002483	CEACAM6
uid_0052301	763	200.316	AAGCCGCGCTGGAACTGCAA	NM_021614	KCNN2
uid_008928	762	200.055	CCAGGAGAGATTGCTCGGCC	NM_001101676	SAMD12
uid_0061057	762	200.055	GGTGCCGAGGACTGCCGCCT	NM_139160	DEPDC7
uid_0064415	762	200.055	AAAGTAAAGACCGTTTGAGA	NM_170692	RASAL2
uid_0026268	760	199.532	GCGGGAGCGCCGCTGACTCA	NM_001284235	GTDC1
uid_0040840	760	199.532	ATTCTGCTGCGCTAGAAATG	NM_007054	KIF3A
uid_0042318	760	199.532	GACACTGTGATCCCGGAGTC	NM_013247	HTRA2
uid_0040983	759	199.271	GCCTCAGCTGCAGCCTTTTC	NM_007138	ZNF90
uid_0065581	759	199.271	GCCCCGTAAAACCACAGAAG	NM_174978	C14orf39
uid_0010039	758	199.01	TCCACTTTCGTCATCAGTCA	NM_001127391	ALS2CR12
uid_0019722	756	198.487	CGCTTGAACTAGGAAGGCGG	NM_001202517	CFLAR
uid_0036446	756	198.487	ACAATCAGTCCAGGTGCCAA	NM_005032	PLS3
uid_0014469	755	198.226	GCACCGCTCCCCAGCGCGCC	NM_001160333	NFASC
uid_0017576	755	198.226	GTGGGGAAAAGAGACGATTG	NM_001185100	CD22
uid_0021838	755	198.226	GGAGGCTGGGGAAGCGTCGG	NM_001253384	RPL15
uid_0030895	755	198.226	ATAACTCAGTTTCATTTCTG	NM_002463	MX2
uid_0034723	755	198.226	TGAGCTCGCCCCTGATAGGC	NM_004218	RAB11B
uid_0066319	755	198.226	GGATGGGCTGAACCGGCTCC	NM_178311	GGTLC1
uid_0031025	754	197.965	GGGCCGCGGAGGCCGTGAAG	NM_002516	NOVA2
uid_0059467	753	197.704	ATTTGCAGATTGGGTTGATT	NM_080593	HIST1H2BK
uid_0056737	752	197.443	GAATTCATACCTTGCAGCTG	NM_032266	C2orf16
uid_0012000	751	197.181	GTTGCTCCATCATGTGACAA	NM_001137673	ILF3
uid_0036118	751	197.181	GTGAGCTATCATCATCTTTA	NM_004885	NPFFR2
uid_0048042	751	197.181	GAGACTGCCGTAAGCGCTTT	NM_017741	DCAF16
uid_0051447	751	197.181	GCCCGCCCAGCCTGGATCCC	NM_020812	DOCK6
uid_0056301	751	197.181	GTTGCTAGCCCCGGGACTCG	NM_031925	TMEM120A
uid_0010655	750	196.92	CTGGCATTTGCACCTTTTCA	NM_001130067	TRIM2
uid_0035890	750	196.92	TGTGGGCGCCGAGCGAGGGT	NM_004776	B4GALT5
uid_0059703	749	196.659	GAGCCGGAGTCCAGGGCTGG	NM_080821	FAM210B
uid_003939	748	196.398	GAAGCCCGCCCGGTGGCGGC	NM_001008215	COA5
uid_0013319	747	196.136	CCACCGCTTTCACGCGACGA	NM_001145194	AKAIN1
uid_0013322	747	196.136	AGGGACAGAATCTAGGTCAA	NM_001145195	SLC39A12
uid_0041273	747	196.136	ACTGGGGTCCCGGACACGCC	NM_007283	MGLL
uid_0066788	747	196.136	GATGCGGGACTGAGGGGCTG	NM_181482	LDLRAD4
uid_001376	745	195.614	GGGTTGGGAGGGGGGCGGGT	NM_000598	IGFBP3
uid_004099	745	195.614	GTCTGGTCCAGAGGGAAACA	NM_001008938	CKAP5
uid_0018877	745	195.614	GCTGCTTTGGCGGCGGTTGG	NM_001198903	YY1AP1
uid_0027052	745	195.614	TCACTCCGGGCGGGGGCTCC	NM_001286799	NTMT1
uid_002113	744	195.353	CAGTCTTCCCTGCGGCGCCC	NM_000958	PTGER4
uid_009510	744	195.353	CCGAGTCTGACCCAAAGCGT	NM_001114091	CDC27
uid_0023167	744	195.353	TAGCGTGTCCTCACCGGGGT	NM_001261409	BCAR3
uid_0064257	744	195.353	GGGTGTTCAGTTCAGGTCTG	NM_153701	IL12RB1
uid_0019864	743	195.092	AGAAAGCATCCGAGTGAACA	NM_001204174	CHODL
uid_0048477	743	195.092	GACAGCCAGGGAAACGTGTG	NM_017948	NOL8
uid_0014886	742	194.83	GGCATGACGTCACTCCCACC	NM_001164104	MOV10L1
uid_0058123	742	194.83	GGTGCCAGAGACCCTTACTC	NM_033117	RBM18
uid_007591	741	194.569	GGGCCCCGAGGCGCGGCTGA	NM_001080484	non
uid_008400	741	194.569	CTGCGTGGGGGAGGGCTCCG	NM_001098791	MID1IP1
uid_0015186	741	194.569	CTGTGAGCGCGAGCCTCTTT	NM_001164756	ASPH
uid_0015903	741	194.569	GGCCAGGCACACCCGATTCC	NM_001168243	C4orf48
uid_0064715	741	194.569	GGAAGCCTGAGGCGTCCTGC	NM_172352	CD46
uid_0068549	741	194.569	GGCGGGGGCTGGGGCGGGGA	NM_198551	MIA3
uid_0070229	741	194.569	AACAGTTTTCTGTGAGGGGA	NM_213602	SIGLEC15
uid_007251	740	194.308	AAACCCCTGAGCTGCGGGGG	NM_001079668	NKX2-1
uid_0046594	740	194.308	GCCGGCAGAGCATTTTCCGT	NM_016167	NOL7
uid_0049987	740	194.308	GAGGAAACCAACTTGGAGAG	NM_018957	SH3BP1
uid_00447	739	194.047	CTTGGAGCCCCGCTTCCTTG	NM_000203	IDUA
uid_0065727	739	194.047	CATCCTGGAGAGAATTGTCC	NM_175738	RAB37
uid_0068844	739	194.047	CAGTCGAGATACGGAAACGC	NM_199002	ARHGEF1
uid_001038	738	193.785	GAATAGGTGCCTAGTCCAGT	NM_000446	PON1
uid_0027598	738	193.785	ACATAGGTAGAAGCTGGTTG	NM_001288976	XRCC6
uid_0040160	738	193.785	AAAGTGACAGAGGAACCTGG	NM_006736	DNAJB2
uid_009201	737	193.524	AGACCTTTTCCATTATCTTA	NM_001105580	GABRR3
uid_0048835	737	193.524	ATGAAAGGATCTCAGAATGT	NM_018137	PRMT6
uid_0050615	737	193.524	ACTCGCTGGCTGCCCCCGCC	NM_020179	SMCO4
uid_0017881	736	193.263	GGGAGCCAGGAGTACTCTCC	NM_001191	BCL2L1
uid_0020728	736	193.263	ATCAAGATCAACCACAGCTG	NM_001242506	GDA
uid_0048883	736	193.263	AAGAACAGGCACGGAGCCCA	NM_018158	SLC4A1AP
uid_0028911	735	193.002	GAGGGGCAGGAGCGGAGCGC	NM_001567	INPPL1
uid_0029487	735	193.002	CCTCAAAGGGGAGGACCCTG	NM_001845	COL4A1
uid_0069937	735	193.002	AGAGCAACCGCGAGCGCCCG	NM_207354	ANKRD13D
uid_0070018	735	193.002	GGCGGGGCTTGGACTAAAGC	NM_207397	CD164L2
uid_003601	734	192.74	TTTCATGAGCATAATTGAGT	NM_001005480	OR2A2
uid_0027217	734	192.74	ACATGGGAGGAGTCGGACGC	NM_001287337	CAB39L
uid_0023684	733	192.479	CGCCCGGGGTCTCTCGGCTG	NM_001270895	TRAPPC3
uid_0025758	733	192.479	GCCCCGAGCGCGTGTCCGAG	NM_001282539	GNB1
uid_0026312	732	192.218	CGCGCTGACGCGACTGGTCG	NM_001284278	PITPNB
uid_0027014	732	192.218	GGAGGTGGGCAGCCGACACG	NM_001286770	ZNF34
uid_006527	731	191.957	AAGATGGGGTGAGTTTTGAG	NM_001040663	GAGE1
uid_0034632	731	191.957	AGGTCGTTACCGGAGCTCAC	NM_004173	SLC7A4
uid_0045735	731	191.957	CCGCACCGAGCCCTGACTTG	NM_015571	SENP6
uid_00294	730	191.696	CCGCTCCCCACCACCATCGC	NM_000140	FECH
uid_0033325	730	191.696	GAAGTCGTGGGCAGGGCGCA	NM_003546	HIST1H4L
uid_0034965	730	191.696	CTTCGTCGGTTCACTATGTT	NM_004343	CALR
uid_0068391	730	191.696	TGTGGCACTCGGCGGTCGAA	NM_198469	MORN5
uid_0013350	729	191.434	AGCTTTCCTTGTGATGTCAC	NM_001145224	GOLGA6D
uid_0051294	729	191.434	TGCAAACTGTGAGGCATGGG	NM_020742	NLGN4X
uid_0021734	728	191.173	CGGAGGAGCCAAAGGAATAA	NM_001252122	PASK
uid_0025489	728	191.173	GGCCGCGCGCCTGGGCGGGC	NM_001282306	STK25
uid_0028002	727	190.912	GGGTCCGCGGCCCTACGATG	NM_001290204	DCP1A
uid_0032211	727	190.912	CGGGCGGGAGGCTCCACCCG	NM_003038	SLC1A4
uid_0034850	727	190.912	GGCCCGACCATGATGCTGAG	NM_004279	PMPCB
uid_0069595	727	190.912	GACACGGTGGGCACGCCATC	NM_205856	SPACA5
uid_007944	726	190.651	CGGACCGGGACTATCTGCAC	NM_001083604	PTCH1
uid_0025297	726	190.651	AAGGATCTCTCTAACTGAAG	NM_001281533	EPB41L3
uid_0037039	726	190.651	TCCGATTTGGGGCTGACCCG	NM_005298	GPR25
uid_0053619	726	190.651	GGCTGGCAGCTTAGAGGGCC	NM_023073	C5orf42
uid_0059676	726	190.651	GGCCTTGTCGTTCGTCATGT	NM_080753	WFDC10A
uid_0028417	725	190.389	TGGAGAGGCTGTTGCTGAGC	NM_001326	CSTF3
uid_0058157	725	190.389	GGCCACGGGAGCCCGAACCG	NM_033131	WNT3A
uid_0058853	725	190.389	GTCCCTGTGTGCACGCGAGT	NM_052896	CSMD2
uid_0063847	725	190.389	GTGGGCACCACAGCCCGACC	NM_153226	SLC35G1
uid_0021827	724	190.128	AGAACCAGAACTGAGCACCA	NM_001253380	RPL15
uid_0035138	724	190.128	GTCGCGGTCGCCAGTCCAGT	NM_004423	DVL3
uid_0038317	724	190.128	GGTGGGGGCCGGAAGAACCC	NM_005873	RGS19
uid_0045115	724	190.128	CTCTTCTTTCCAGTGGCCAG	NM_015234	ADGRF5
uid_0054568	724	190.128	TAGGAGGCCGCCGTTCCTTA	NM_024738	C12orf49
uid_0054826	724	190.128	CCCGTCTACCAGTCTCACCA	NM_024865	NANOG
uid_00593	723	189.867	ATTCACCCCCAAAACCCGTG	NM_000265	NCF1
uid_0028869	722	189.606	CCAGTCTTCCGTCCGCGCCC	NM_001550	IFRD1
uid_0040832	722	189.606	GAAGCTTCAAGTCTCGCAAC	NM_007051	FAF1
uid_007832	721	189.345	GTTGCGCCCTCCGAAGTCTT	NM_001081550	THOC2
uid_009669	721	189.345	GAGAGGAGCCTGTCGGGAGC	NM_001122	PLIN2
uid_0038488	721	189.345	GGGGTCCAGAGTGGCAGTAA	NM_005957	MTHFR
uid_0054505	721	189.345	GTTGTCTAATTACACGTTAA	NM_024697	ZNF385D
uid_0048923	720	189.083	GGCGATCCACCTGGGCGACG	NM_018177	N4BP2
uid_0054388	720	189.083	CAGCCCTGCCCTTGGGGAGC	NM_024643	ZC2HC1C
uid_0062199	720	189.083	CCAGTCCCGCTGCGCCTACC	NM_145755	TTC21A
uid_009567	719	188.822	GGGGCTGAGCGGAGCGTGAT	NM_001114184	MTRF1L
uid_0031906	719	188.822	GGGGACGCCCGGGCGGCTGG	NM_002911	UPF1
uid_0065132	719	188.822	GCGCGAGTTCGGGGGTGCAG	NM_173595	ANKRD52
uid_004775	718	188.561	GCAAATACCGACAGCGCGCG	NM_001013732	PTCHD4
uid_009267	718	188.561	CAGGACCGGGGCTGTCCCTC	NM_001110220	GJB6
uid_0026662	718	188.561	ACTAGTGTTCACAAGAGCCG	NM_001286267	HMOX2
uid_0047744	718	188.561	CCTGCGCTCGTGTGAATGTA	NM_017567	NAGK
uid_001334	717	188.3	GAGGAGCACGCGTCCCGCTC	NM_000581	GPX1
uid_0068411	717	188.3	GCACGAACAGCAGAGAGCTG	NM_198478	NKPD1
uid_0023294	716	188.038	TGGGCGTAGCTGAGTGGGGA	NM_001265613	MYBPHL
uid_0044858	716	188.038	CGCTTGCGTAAAGTACTGTG	NM_015104	ATG2A
uid_0024051	715	187.777	AAAATTTGAACCCATGACGT	NM_001271885	AAGAB
uid_0054563	714	187.516	CTCTGAGGTCGCCGCCCCGC	NM_024735	FBXO31
uid_0054761	714	187.516	GTGGCTGCAGGAGGCGCCCC	NM_024830	LPCAT1
uid_0061651	714	187.516	TGGGCGAGGGGGGCGAGGTG	NM_144974	CCDC122
uid_0039206	713	187.255	AGCCGCCTGATGAGGACCGA	NM_006295	VARS
uid_007306	712	186.993	TTTAAGGAGCTTTATGTGGT	NM_001079874	VAV3
uid_005189	711	186.732	AGTGTGTCCAGAGGGACCTG	NM_001023567	GOLGA8B
uid_006684	711	186.732	GCGCCGGGCCACATGCCAAG	NM_001042486	DLGAP4
uid_0062461	711	186.732	GCGCGCATGTGCAGAAGCAA	NM_152132	PSMA3
uid_0064255	711	186.732	GGTTTCTCTGAGGGGCCCCT	NM_153700	STRC
uid_0014544	710	186.471	GCAGGTGGGAGGGGTGTTTC	NM_001161473	ALDH3B1
uid_0021404	710	186.471	GTATTAGTGGTCTCTGCTTC	NM_001243785	RAG2
uid_0041290	710	186.471	CTGAGCAGGGTCCGCAGCTA	NM_007289	MME
uid_0068878	710	186.471	GAAGTCCTCAGTTTGACTGA	NM_199074	NDUFAF3
uid_0027902	709	186.21	GGGAGCTCGCGGGGTGTGAT	NM_001290018	PRMT7
uid_0039868	709	186.21	GCCCGCCGCAGCTCCACCAG	NM_006594	AP4B1
uid_0067278	709	186.21	GGAGTCCTCCGCACAGGGTG	NM_182500	C2orf50
uid_0070242	709	186.21	CTGGGGGCGGGTGTGGCAGG	NM_213606	SLC16A12
uid_0016887	708	185.949	GCGATGGGTGCCAGGGTACT	NM_001173542	BANP
uid_0047866	708	185.949	TTGGTACGGTCCTTGGAGTA	NM_017643	MBTD1
uid_0039079	707	185.687	GACGACATGACCTGGATGAG	NM_006240	PPEF1
uid_0064449	707	185.687	GCCACTCTTGTGCGCTTGCC	NM_170713	RASSF1
uid_008415	706	185.426	CACTCGGTCTGAGAGGTCGG	NM_001098805	ANKRD20A4
uid_0035493	706	185.426	GACTCTGGCTGCTCCCAAGG	NM_004585	RARRES3
uid_0067855	706	185.426	GCGCGACCGCCGGCATAGGG	NM_183401	RNF14
uid_0014479	705	185.165	GGAGAGAAGAGGGGACAGGG	NM_001160372	TRAPPC9
uid_0014785	705	185.165	ACAATGGCTGGGTAAAGAAG	NM_001163391	ZSCAN12
uid_0018474	705	185.165	GCAGAGGTTGCAGTGAGCCA	NM_001195545	LRRC3C
uid_0037412	704	184.904	AAGAGCCAGACTTTTATGTG	NM_005465	AKT3
uid_0061755	704	184.904	TGGCAGCGGACACAGACCGT	NM_145032	FBXL13
uid_0011376	703	184.642	ACTGAGGACAGCCAGCCCGA	NM_001135212	FKBP7
uid_0021305	703	184.642	GTAGGGTTCCTAAAATAACC	NM_001243610	LMO3
uid_0066754	703	184.642	CTTGCCCCTCCCGACGTTCC	NM_181426	CCDC39
uid_0040759	702	184.381	CTGGGGAATGTTTACGCTGC	NM_007021	DEPP1
uid_0038361	701	184.12	GGGACTGAATCTCTGCCGGG	NM_005896	IDH1
uid_0058107	701	184.12	TCGGGGGTGAACGCCAGAGG	NM_033111	N4BP2L2
uid_008652	700	183.859	CACCACACTGCACTCCAGCC	NM_001099748	SYBU
uid_0017832	700	183.859	GTGCAGGTAACATCCAGAGG	NM_001190900	PDYN
uid_0023618	700	183.859	CGGGGCGGGTCCTTCCCTGG	NM_001270551	MDK
uid_0041453	700	183.859	GGTTAACTCTAGTTCTTTAT	NM_012087	GTF3C5
uid_0055405	700	183.859	AGGGAGGCTCCTGGCACCTG	NM_030570	UPK3B
uid_008919	699	183.598	AGCTTCTCTCAGGCCACACA	NM_001101663	NBPF11
uid_0057004	699	183.598	GACCCACGTGGAGGGCTTGC	NM_032409	PINK1
uid_007759	698	183.336	AGGTCTTTCGGGGTCTGTTG	NM_001080825	TMEM120B
uid_0032221	698	183.336	GTCATATCAAGGCTGAAGGC	NM_003041	SLC5A2
uid_0064925	698	183.336	GGGGTTGCACTGCGCCGAAG	NM_173491	LSM11
uid_0026326	697	183.075	GTGGGCAGTTCCCCCTTTCA	NM_001284284	VOPP1
uid_0014853	696	182.814	AATGGCGGGCGCGGTGGGCC	NM_001163817	DHCR7
uid_0029901	695	182.553	GCGTCCGCCGCGAGTTTGCG	NM_002027	FNTA
uid_003753	694	182.291	GGGCCTCTGCCGAAAGCGTG	NM_001006115	IP6K1
uid_009736	694	182.291	ACTGAGGCGGCGCGCGCTCC	NM_001122838	NAPEPLD
uid_0022360	694	182.291	GAGCGAGTGGCCAGCTGCTG	NM_001256542	LIMS2
uid_0032859	692	181.769	AAATCCAATGGTGACGAGCA	NM_003331	TYK2
uid_0062166	692	181.769	AGTACCCGGGCCCAAGGCTG	NM_145702	TIGD1
uid_0067327	692	181.769	GGCTTGGCCTGACGCAGCCC	NM_182524	ZNF595
uid_007203	691	181.508	GGGCGGGGCGAGCTCAGCGG	NM_001078177	SLC29A1
uid_0018510	690	181.246	GTTAACTGGAGTCCAGTTTC	NM_001195610	DCDC2
uid_0039239	690	181.246	GCCTTCCAACTGGAAGGAGC	NM_006310	NPEPPS
uid_0060583	690	181.246	CCACAGAGCGAGGCTGCCTT	NM_138445	GPR146
uid_005160	689	180.985	CCACAGACCGGGCCCACCTG	NM_001018138	NME2
uid_0019719	689	180.985	AGGCGCCGGGTGGGCTGGGT	NM_001202515	CFLAR
uid_0014789	688	180.724	ATGAAGATGGGGAGGCCCTG	NM_001163423	ZNF580
uid_0055303	688	180.724	GCGATGGCGGAGGACCTGTG	NM_025225	PNPLA3
uid_0059372	688	180.724	AGGTCATGTGAGCGCAGTGC	NM_079834	SCAMP4
uid_00617	687	180.463	AGCTGTGGGCGGGGCCATGT	NM_000275	OCA2
uid_0022153	687	180.463	CAGGGTTCCGTTGCAGATCC	NM_001256267	MYPN
uid_0024491	687	180.463	GGTGGCCTCTGGCCGTGTCC	NM_001277378	C19orf67
uid_0033269	687	180.463	CGAAAAAGAAGCTGGGCCAT	NM_003527	HIST1H2BO
uid_0061593	687	180.463	GGGTCCTCGGTGTTAAAACA	NM_144729	DUSP10
uid_0023391	686	180.202	GGACAGCCCTGACCTCCGAG	NM_001267612	GPR161
uid_0030848	686	180.202	GCGCGTTCTGCTGTAACGAG	NM_002439	MSH3
uid_0048162	686	180.202	GTTGTGGGCTGAACGACTTC	NM_017803	DUS2
uid_00529	685	179.94	ATTCTTACCTTTTGGGGCCA	NM_000236	LIPC
uid_0038541	685	179.94	CCTCCCCGCTCTGGGCGGTG	NM_005982	SIX1
uid_0018103	684	179.679	AGTCTTGTGGCAAATATGCA	NM_001193485	LIMS1
uid_0038910	684	179.679	CGGAGGCCTCACAGGAACGC	NM_006166	NFYB
uid_0042406	684	179.679	ATTCGGAGGTGGACCCAACT	NM_013285	GNL2
uid_0062555	684	179.679	AGCTGCAGGGCGCGCGCTCC	NM_152283	ZFP62
uid_0065933	684	179.679	TGACAGCGTGTTCCAATCAG	NM_176824	BBS7
uid_0066362	684	179.679	CTGGACAGCTGGGTTTGCTG	NM_178423	HDAC9
uid_007649	683	179.418	ACTTACCCTGCCAGGGGCTC	NM_001080509	TSPAN11
uid_0063032	683	179.418	ATTAGGGCAGTGTCACAGCC	NM_152512	ENTHD1
uid_0065824	683	179.418	GCCGACGTCGGCGGCGAGGA	NM_175895	non
uid_0052528	682	179.157	GGTGCCGTGGGGGTAGGGGC	NM_021924	CDHR5
uid_0038120	681	178.895	AGCGGCTGCTGATTGGCCGC	NM_005782	ALYREF
uid_001174	680	178.634	CCTCCACCCGCACTGTGGAG	NM_000507	FBP1
uid_004699	680	178.634	GCGGATATGTGGAGGGGCGT	NM_001013631	HNRNPCL1
uid_0053731	679	178.373	AATCGCACCAGCTGACGCGG	NM_024014	HOXA6
uid_0062825	679	178.373	AGATCATAGCTGTGCCCGCA	NM_152407	GRPEL2
uid_004444	678	178.112	GGCGGCGGCGAGGCCCCCAT	NM_001012241	MSL1
uid_0058901	678	178.112	GCGACCGCCGGGGCTGCGGA	NM_052920	KLHL29
uid_0035195	677	177.851	GTTTCAGCCATCTTCGATAA	NM_004450	ERH
uid_0039668	677	177.851	GACCACTCCTAATGTGTGCC	NM_006507	REG1B
uid_0044811	677	177.851	GGCGTGGGCGTGGCTGGGGA	NM_015077	SARM1
uid_0010843	676	177.589	CCTTGAAATCAAGAGCTCCT	NM_001130723	AHCYL2
uid_0013194	676	177.589	CAAACAAACCAGGCGCAGAG	NM_001145083	ZNF619
uid_0064334	676	177.589	CGCGGAGGCCCGAGAGGCCA	NM_153813	ZFPM1
uid_0010325	675	177.328	TTCTTAGCTTAGAGAGCGTG	NM_001128221	VGLL4
uid_0019997	675	177.328	GGACCGCGTGCTGCAGGGAG	NM_001204424	RGS6
uid_0050814	675	177.328	GGGCTGCCTGGAGTTGCGTG	NM_020347	LZTFL1
uid_0042755	674	177.067	TAAGGCGGCATTCATCTTCT	NM_014008	CCDC22
uid_002645	673	176.806	CGGGGAATTCCCGAGGGGGC	NM_001002914	KCTD11
uid_0020199	673	176.806	GAGGGAGGCATCAACCACCC	NM_001206609	SELPLG
uid_0063683	673	176.806	CCAGCCAGGCTGCCCTGTCC	NM_152908	SLC47A2
uid_0043543	672	176.544	GTCTCGGGCAGCCGTAGTCT	NM_014454	SESN1
uid_0026694	671	176.283	CGCGCACCAGGAGCTGTCCG	NM_001286389	TMEM179
uid_0034087	671	176.283	CGGCGAGCTGCCACCTCCTC	NM_003899	ARHGEF7
uid_0036496	671	176.283	TCTTGCTCGGCCCGCACACG	NM_005053	RAD23A
uid_0046374	671	176.283	GGCCGCGGCGTAAGGGTGGG	NM_016048	ISOC1
uid_0048180	671	176.283	CTGCCCGCCTCTGTTCGGCG	NM_017812	CHCHD3
uid_0066437	671	176.283	CTCTGACTGCCCACTGCGTC	NM_178469	LCN8
uid_0067454	671	176.283	CCACTGCCGCAGCGTCTCTA	NM_182603	ANKRD42
uid_005911	670	176.022	GCTCCGGGTAGCTCTGTCTG	NM_001037164	ARL4A
uid_0030933	670	176.022	GGGAAGGAAGGTTGTCCTGT	NM_002480	PPP1R12A
uid_0058289	670	176.022	GCGGTGTGTGTGCATGTTTG	NM_033226	ABCC12
uid_0020620	669	175.761	ATTGAGTGCTGATATTTGAT	NM_001242326	USP17L25
uid_0051158	669	175.761	GGATTCTCGAGGGGAAAATG	NM_020675	SPC25
uid_0059588	669	175.761	CACATACCTGGACCGCGCGC	NM_080672	PHACTR3
uid_0060406	669	175.761	GCCACGTAAAGGGGTGCTCC	NM_138350	THAP3
uid_0018892	668	175.5	AATGTTTCTAAAGGAGCTGT	NM_001198941	DTNA
uid_0029393	668	175.5	GGGTTTGCATTTCAAAGCGG	NM_001804	CDX1
uid_005294	667	175.238	TTTTCCAGGGCGTCTCCGCT	NM_001024680	FBXO48
uid_0019812	667	175.238	ATGCTGGGGCTGCTTGGGCG	NM_001204086	NBL1
uid_0027776	667	175.238	GTGAGCCGTTCGCCCTGCAC	NM_001289414	ANAPC11
uid_0067804	667	175.238	GGTTAGGGGCGGGGTTATGA	NM_183241	PAXX
uid_0070039	667	175.238	ACGCTCACCAAGCGCTTTCC	NM_207411	XKR5
uid_0035490	666	174.977	CGGAAGGCCGAGGCGTGCCG	NM_004584	RAD9A
uid_0053082	665	174.716	AGGACAGGGCGGAGTCCCCT	NM_022405	SLC6A20
uid_0053241	665	174.716	CCGCCCAACGCGGACGCTGC	NM_022566	TLNRD1
uid_0034079	664	174.455	GGCCAGTCAGCCCTGCGGTG	NM_003896	ST3GAL5
uid_0060785	664	174.455	ATAGAGCTGTACCTGGCTTC	NM_138733	PGK2
uid_0029854	663	174.193	GAGCAGGGTGTCTTTGCTGG	NM_002003	FCN1
uid_003813	662	173.932	GGAGGGAGGAAATCGCCCTT	NM_001007	RPS4X
uid_0045211	662	173.932	CTGAGTTGCCATCGTCACTC	NM_015289	VPS39
uid_0039839	661	173.671	GGCTGTTCTACGCAACACTT	NM_006580	CLDN16
uid_006465	660	173.41	GCTGAGGAGTCCGTGGCCGT	NM_001040431	COA3
uid_007933	660	173.41	GTACTAATTTGATGCACACA	NM_001083591	CELF2
uid_0014300	660	173.41	GTGGTGGTAGGGGGAGAAGG	NM_001159673	SYNCRIP
uid_0014534	660	173.41	AGGGACACCAGGTGCCTAGA	NM_001161443	SH2D2A
uid_0027638	660	173.41	GTCACAGGCGGTGCCAGGCG	NM_001289022	FAM177A1
uid_0040493	660	173.41	GGACAGAACTCGGCCCCCGC	NM_006887	ZFP36L2
uid_0042994	660	173.41	GGCTTAGCCGGCCCGGGTGC	NM_014178	STXBP6
uid_0052230	659	173.148	TGCACGATCAAGTCGGATAG	NM_021237	SELENOK
uid_0054956	659	173.148	CCTCTGGCCGCCGAGGGTCG	NM_024949	WWC2
uid_006665	658	172.887	GGAGTGCAATGGCGCAATCT	NM_001042471	GSDMB
uid_0048997	658	172.887	ATGCAATGGGCAGCGAAACG	NM_018217	EDEM2
uid_0020849	657	172.626	ACTGCTATGCAAAATTGCAC	NM_001242765	DLGAP1
uid_0022993	656	172.365	GGACTGAACATGGCTTGTCC	NM_001258331	EPB41L1
uid_0024226	656	172.365	GCTGAGGGGCAGTGGAACGG	NM_001276266	DUOXA1
uid_0061586	656	172.365	AGCTAAACGCGGAGAGCACA	NM_144727	CRYGN
uid_004234	655	172.104	GCACGCAGTAACCCTCCCTG	NM_001010860	SAMD15
uid_0028099	655	172.104	GAAACTTGAAGGGCAATGCC	NM_001290330	LOC100129697
uid_0046774	655	172.104	GGGCGGGTCACTCCCGGACA	NM_016258	YTHDF2
uid_006061	654	171.842	GATTTCCTTGTACATAGAGA	NM_001038704	C17orf47
uid_0018153	652	171.32	CCGTACCCGGCGGGGCACCG	NM_001193532	RAB42
uid_003704	651	171.059	GCGCGCCCCGCCTTCGTGCC	NM_001005746	CACNB4
uid_0013255	651	171.059	GAGGGATCTGGAAGGCGGGA	NM_001145124	SPATA31C1
uid_0026856	651	171.059	GCTCTGGCTGCTGCGTGAGC	NM_001286613	MICAL1
uid_0050970	651	171.059	CCGAGCGGCGAATCAGAGAG	NM_020438	DOLPP1
uid_0055521	651	171.059	GGCCGCCTTTCGGAGGGGAA	NM_030662	MAP2K2
uid_002661	650	170.797	GTGGAGGGGCTTCCAGCACG	NM_001002919	ALKAL2
uid_0033247	650	170.797	CGAAAAGGAAGCTGTGCGAT	NM_003519	HIST1H2BL
uid_0036679	650	170.797	CGGGGTTCTTGGGTAGCCTT	NM_005131	THOC1
uid_0060692	650	170.797	GGTTGTTTCTGGGTTTTCTG	NM_138576	BCL11B
uid_0011295	649	170.536	CTCCTGGCGGCCGCTGATCC	NM_001135101	CRELD2
uid_0011987	649	170.536	GCGGGGCCAAGATGAGCGTT	NM_001137610	FAM86B2
uid_0048706	649	170.536	CCAATCCCCGCCTATCAAGC	NM_018074	YJU2
uid_0055946	649	170.536	GGGCTGTTTTCCGTTATCCT	NM_031277	RNF17
uid_0065646	649	170.536	GGCACCTTTACAATCCTGAA	NM_175078	KRT77
uid_0016850	648	170.275	GGCCGGGGAGCCCAGGTGGG	NM_001173484	NEBL
uid_0038795	648	170.275	AAAGCTGATGGGGGTCGCTG	NM_006105	RAPGEF3
uid_0046045	648	170.275	TGGGTGGCAACCTTTTTATG	NM_015886	PI15
uid_0017452	647	170.014	CATCTGGGCCATCTTTAATG	NM_001184904	CARD8
uid_0017558	647	170.014	GCGGTCCGGAGCTTCTTTCA	NM_001185077	ARHGDIA
uid_0019435	647	170.014	GGTTGGCGACGCCACGGTAG	NM_001199880	EGR3
uid_0029475	647	170.014	GGCCATTCACGTCAACCTCC	NM_001839	CNN3
uid_0065560	647	170.014	CCAATCATAAGGCGGGGGCG	NM_174942	GAS2L3
uid_006935	646	169.753	GGGGCTGAGGGCCGGAGAGC	NM_001051	SSTR3
uid_0014160	645	169.491	AGGCCGGGCCGTCGGAGGAG	NM_001150	ANPEP
uid_0052330	645	169.491	TGTCGGCAGGGTTTTCTCTT	NM_021627	SENP2
uid_0063310	645	169.491	GGCGGTAGCTCTGTGGCCGG	NM_152652	ZNF48
uid_0019157	644	169.23	TGGCCCTGTACTCCTGAAAG	NM_001199340	RPL17
uid_0026540	644	169.23	TTGAGCACTTACTATGTATC	NM_001286059	RAB30
uid_0068291	644	169.23	ATTGGTGGAGAAGTTCAAGT	NM_198332	STAT2
uid_0043745	643	168.969	CATGCTGACGTCAGGGCAGC	NM_014583	LMCD1
uid_002474	642	168.708	CTGTATTTACTTCTGATCCT	NM_001001919	OR13C4
uid_0013181	642	168.708	CTGGCAAGACCCCGCCTCCG	NM_001145076	EML4
uid_0019881	642	168.708	AGTTAAACCCTTTTTAGTGG	NM_001204196	SRP19
uid_0029112	642	168.708	ATAACATGCAGGGCGGGGAT	NM_001688	ATP5PB
uid_0059781	641	168.446	GAGGCCGCTCCACGTGCCCC	NM_080872	UNC5D
uid_0043421	640	168.185	TGTAGTGTGGGTGTCCTCAG	NM_014395	DAPP1
uid_003999	639	167.924	CGAAACTCCTGAATGAAGCA	NM_001008397	GPX8
uid_0030629	639	167.924	ATGAAAGCCTGATGCGCCTT	NM_002338	LSAMP
uid_0068325	639	167.924	TCAGGGTAATTCCCGCCTCT	NM_198402	HACD2
uid_0018792	638	167.663	CAGTGGGAGTTAGGTGGAAT	NM_001198779	CUL2
uid_0069068	638	167.663	CGGGCTCAGGCTCGGGGGTG	NM_199367	SPG7
uid_0014093	636	167.14	GGACAACTGAGGACCATTTG	NM_001146319	GRAMD2B
uid_0025154	636	167.14	GGATCGCGACTTCGCGCTCT	NM_001279	CIDEA
uid_0031875	636	167.14	TGTTTGTTTTTCATAGTCTC	NM_002898	RBMS2
uid_0051550	636	167.14	CTCTCGCCGCCTCTCCCCCC	NM_020861	ZBTB2
uid_0059832	636	167.14	GTATTAGGAAGGAAATAACT	NM_130391	PTPRD
uid_0011008	635	166.879	GCTAATGATTGCAATGCCTC	NM_001134233	non
uid_0039802	635	166.879	GACAGAACTTTATCTGAGTT	NM_006566	CD226
uid_0015494	634	166.618	GAGGGAGGGGAGGGGGCGTG	NM_001166208	SYNPO
uid_0015702	634	166.618	AGGTGCTCCTCGCTGGATCC	NM_001166698	FAM13C
uid_0046078	634	166.618	CGGGCTGCTGCCTGGTCGGC	NM_015904	EIF5B
uid_0014957	633	166.357	TGTATTTTTTAGTAGAGACG	NM_001164281	TRAF3IP2
uid_0019413	632	166.095	TGGTCCACGCCGTCCCTGCG	NM_001199861	KCNAB2
uid_0039202	632	166.095	GGGGGTTTGCGGCGCTGGCT	NM_006293	TYRO3
uid_0067267	632	166.095	GCTGACCCTTGAACATTCCC	NM_182497	KRT40
uid_0018065	631	165.834	GCGCAGTGGGGCGGAGGAGG	NM_001193451	TMTC1
uid_006642	630	165.573	CCAATAGACAACTAAAGAGA	NM_001042426	CENPA
uid_0033443	630	165.573	GAGCCTGGCCGCGGCGTGAT	NM_003597	KLF11
uid_0038011	630	165.573	GAAAGGCCTTTGTAGATCCG	NM_005733	KIF20A
uid_008787	629	165.312	CTTCTCGCGAGAGCTAGATC	NM_001100588	RC3H2
uid_0025191	629	165.312	AGCTGACAGGAGGTGGAGCT	NM_001280788	SURF4
uid_0027706	628	165.05	TGCAAGGATTCTGGCGAATG	NM_001289131	TUBB4A
uid_0066927	628	165.05	GAGCAAATAGAGCCCATGTG	NM_181617	KRTAP21-2
uid_005878	627	164.789	TTGCACAAAGCCTGGGAAAG	NM_001035516	DMKN
uid_0056238	627	164.789	CTGGTCAGACTCTAGGGTTG	NM_031896	CACNG7
uid_0060812	627	164.789	GCGGCAACCAGAGAGGGCGG	NM_138771	CCDC126
uid_0010042	626	164.528	GAGCGCCGCCTGCAGGAGTC	NM_001127392	MYRF
uid_0067822	626	164.528	AGTCAGACTATGGGGCGGTG	NM_183372	NBPF11
uid_0044524	625	164.267	ATGGACGAGGCCTTGTGAGA	NM_014945	ABLIM3
uid_005921	624	164.006	GACTCGGCAGCGTCACCTGC	NM_001037232	ZNF829
uid_007612	624	164.006	GTGCTCCAGGTCCCGCCCCT	NM_001080493	ZNF823
uid_0039174	624	164.006	CCGCGGCGTCACGCTGGTCG	NM_006283	TACC1
uid_0044880	624	164.006	GGCTGCTGTCAGTCACCCCC	NM_015115	DCUN1D4
uid_0060903	624	164.006	GTGACCGCGTCCCTGAGGCC	NM_138813	ATP8B3
uid_0041286	623	163.744	GCGCGAGCGCCCAGGGCGCT	NM_007288	MME
uid_0061501	623	163.744	TGCGCAGGCACGCCTGCGTC	NM_144690	ZNF582
uid_007562	622	163.483	AAAGGTGTAACAGCACTAAG	NM_001080474	C2orf78
uid_008630	622	163.483	GGAGGGGTAAGTGGTGTAGT	NM_001099685	RHOXF2B
uid_0063027	622	163.483	TGCAAAGCAGGGGCGAACGG	NM_152510	HORMAD2
uid_002982	621	163.222	GGTGCGCGGGGCTGCGGCCA	NM_001004470	ST8SIA6
uid_0013908	621	163.222	GCTGCTTATTGTTCCGGGAC	NM_001146009	SLCO5A1
uid_0016940	621	163.222	GCGCTTTCCTCTCGTGCACG	NM_001174090	SLC4A11
uid_0027004	621	163.222	CATTCTGACCATAGCACCCT	NM_001286760	CERCAM
uid_0034301	621	163.222	CCACAGCTGGCCTGGGCCTC	NM_004001	FCGR2B
uid_0041641	621	163.222	CGGTCCCCCCATCCTTCTCC	NM_012186	FOXE3
uid_0060364	620	162.961	CGCGCCCGCCCCCATGGCCC	NM_138328	RHBDL3
uid_003157	619	162.699	ATAACTACAAAATGCCTGAG	NM_001004728	OR5A1
uid_0019381	619	162.699	AAGCCTCAGCGCCACGTCTC	NM_001199829	HORMAD1
uid_0046886	619	162.699	CTTGCCGCCTCCGCAGCACA	NM_016327	UPB1
uid_002850	618	162.438	GCGAGAGTGGGTCGGGTGCT	NM_001004316	LEKR1
uid_0038961	618	162.438	GTGGGGCTGGGAAGAGCCAG	NM_006189	OMP
uid_0051269	618	162.438	ATGGCAGCCGACACGTCACC	NM_020731	AHRR
uid_0056294	618	162.438	ATTCCTCGGGATCGCCTCTG	NM_031923	TAF3
uid_0029173	617	162.177	GGCCGCCGCATGTGTCCTCG	NM_001714	BICD1
uid_0025385	616	161.916	CAGCACGAAGGAGGAAACCC	NM_001282130	SSH2
uid_0043452	616	161.916	CGCCGAGGCGCCTCGCCCAT	NM_014409	TAF5L
uid_0046246	616	161.916	ATCCGGGATCCTCGCCCCTC	NM_015984	UCHL5
uid_0063428	615	161.654	AAAGCTGTTGTTCCACGTTG	NM_152720	NEK3
uid_0039228	614	161.393	AATGGCCGAGCCTCCCTGGC	NM_006305	ANP32A
uid_0053135	614	161.393	GGGTCCCGCACGGTCGCCGT	NM_022460	HS1BP3
uid_0055798	614	161.393	GCTGAGAAGGTGCCTCCCAG	NM_030943	AMN
uid_0033456	613	161.132	CACGTGACCACAGCCTCACG	NM_003604	IRS4
uid_0069980	613	161.132	AGGGGCTGACTTTACCCTTT	NM_207373	C10orf99
uid_0033618	612	160.871	GCTGCAGAGCCCTCTCCAGG	NM_003681	PDXK
uid_0058556	612	160.871	TCCGAGCCCGCGCGACCCCC	NM_033452	TRIM47
uid_0059650	612	160.871	TGGGGGGTCCTGGAGTGCGA	NM_080743	SRSF12
uid_0040050	611	160.61	TGAGAGTAAGTTACAGTTTT	NM_006682	FGL2
uid_0051276	611	160.61	TTAGCATGTAGCGGCGCCGC	NM_020733	HEG1
uid_0058684	611	160.61	GCCCAGCAGCGGGCGGGTGC	NM_033656	BRWD1
uid_0015631	610	160.348	CTGCACACACCCAGAAAGCC	NM_001166425	GNAI2
uid_0015965	610	160.348	CTCTGGAGGCCGCCGTGTGA	NM_001168359	TDRD6
uid_0017913	610	160.348	CCCGCCTCCCAGGCTACCGC	NM_001191049	SEC31A
uid_0034613	610	160.348	TCCCCCACCCCAGGTACGCG	NM_004162	RAB5A
uid_0056959	610	160.348	ATCCTCACCGTCCACCCCTT	NM_032373	PCGF5
uid_0058843	610	160.348	AGAAGAGACTGGGGGAGACC	NM_052890	PGLYRP2
uid_0040143	608	159.826	GAGAGTCTTTCTGCCCTGCG	NM_006727	CDH10
uid_0040627	608	159.826	TTCAAAACCGAGCGAAAGAA	NM_006951	TAF5
uid_0047209	608	159.826	CCTACCGAAAGCAGCGCCCC	NM_016524	SYT17
uid_0053476	608	159.826	ATAAGCTAGGCCTTTACCCC	NM_022841	RFX7
uid_0054733	608	159.826	GCCGACTAGGCCACGCGAGG	NM_024813	RPAP2
uid_0067398	608	159.826	AGGCACGTATTGACAGCTTG	NM_182563	BRICD5
uid_0067473	608	159.826	GGGATCTTCCTCTAGGAATG	NM_182616	ARPIN
uid_0036497	607	159.565	ACAGTGCTGAGGCAGAACGC	NM_005054	RGPD5
uid_0035022	606	159.303	CTATTAAGTAGCCCGCGGCG	NM_004370	COL12A1
uid_0049329	606	159.303	CCGGAAGCGGCGGAGTAGAG	NM_018378	FBXL8
uid_0051755	606	159.303	AGATGCCTTCAAGCCCATGC	NM_020981	B3GALT1
uid_0054179	606	159.303	GCTTCCCCGAGCGCCGTCGG	NM_024531	SLC52A2
uid_0068233	606	159.303	CCAGGACCGCGCTTCCCACG	NM_198253	TERT
uid_0027558	605	159.042	TGATGATCCAGCAAAATGTC	NM_001288821	OLFM3
uid_0060447	605	159.042	AACCTCAGGGAGAAACACAA	NM_138375	CABLES1
uid_003138	604	158.781	TTACTAATGTAGATGTTTGG	NM_001004719	OR4M2
uid_0010949	604	158.781	GATGGTGCGGTGCCTGTTCT	NM_001130996	HMGCR
uid_0020744	604	158.781	GCGAGATCGGCTGCGAGACC	NM_001242534	MFSD11
uid_0054798	604	158.781	AGCTCAGTGAGACATCAGGG	NM_024847	TMC7
uid_0027291	603	158.52	TCCAACTCTGCCGCACTCCC	NM_001287489	OTOF
uid_0035595	603	158.52	GAGACTGAAGTCACCGTACT	NM_004634	BRPF1
uid_0059919	603	158.52	GCAGCTGCTTGGGCGCGGTG	NM_130781	RAB24
uid_0065714	603	158.52	TCAGAAGTCAGAACAGTAGG	NM_175723	SSX5
uid_0022482	602	158.259	ATGACAACGCGCGATTTTAA	NM_001256721	CCT4
uid_0057586	602	158.259	GCGGGGTGGCGGGCGGGGGC	NM_032788	ZNF514
uid_003221	601	157.997	GATGATAATTTAGTCATTCC	NM_001004750	OR51B6
uid_0023667	601	157.997	TGATTTTGGTGGGTTTGGGC	NM_001270768	STRIP1
uid_0024645	601	157.997	TGCTGGCGGCGTCTGGACCG	NM_001278232	ZNF189
uid_0028511	601	157.997	GAGGCCAGGCCTCTGCGGTC	NM_001381	DOK1
uid_0056445	601	157.997	CCAGGGCTCCACGTAGTCAC	NM_032037	TSSK6
uid_002623	599	157.475	GCTTCTCGTTCACTGTGCCC	NM_001002877	THOC5
uid_003974	599	157.475	GCACATGTGCGCGCGACGCC	NM_001008271	non
uid_0021401	599	157.475	AGGCCAGCTGGAAGGGCCGA	NM_001243784	PDE2A
uid_0049286	599	157.475	GCACGCTGTGGGAGGATACG	NM_018359	UFSP2
uid_0049296	599	157.475	CGTGCGCGAAGTCACGCTTC	NM_018364	RSBN1
uid_0055074	599	157.475	GTGAGCATTAGTAGCCACTT	NM_025063	MROH9
uid_0060914	599	157.475	CTCTGCTGTTTCTGAGCGGC	NM_138927	SON
uid_0066275	599	157.475	CAGCGGGAGGTGTGTGGTGC	NM_178170	NEK8
uid_0066318	599	157.475	CTCCCCGTTGCTCCTGCCTG	NM_178311	GGTLC1
uid_006450	598	157.214	CGTGCGTGCACACGTGTATG	NM_001040282	non
uid_0024664	598	157.214	AAGACAGGGGAATTGCAATA	NM_001278251	SLC25A45
uid_0048711	598	157.214	AGTTTACACAAAAGTGGCGA	NM_018077	RBM28
uid_0012009	597	156.952	TGGAGCGGGTGATGGGCCAA	NM_001138	AGRP
uid_0031169	597	156.952	TAGACGTTGCTTTTATTCCT	NM_002577	PAK2
uid_0035237	597	156.952	CCCGTCAGCTGAGGAGGGGG	NM_004472	FOXD1
uid_0035767	597	156.952	TGAGCCGCGGCGCCGAGCTA	NM_004712	HGS
uid_0043690	597	156.952	GAGGGCTTTTGGGGCCGCCG	NM_014551	NCAPH2
uid_0057736	597	156.952	GAAGAAAGCTCCCTGCTTCT	NM_032854	CORO6
uid_0058321	597	156.952	GCTCCAACGACTAGGGTGGG	NM_033262	SLC8A3
uid_0060399	597	156.952	ACGTGTGCGGGCTGAGTCGC	NM_138348	OTULIN
uid_0069284	597	156.952	AACAGCAAGCTTTTGAGGGG	NM_202000	ACSM3
uid_0015250	596	156.691	GGTCATGGAAATCCCCGAGT	NM_001165	BIRC3
uid_0033219	596	156.691	GGGCTCGGGGTGCCGAGGTC	NM_003506	FZD6
uid_0043910	596	156.691	GGCTTTCACTCGGCTCTGTT	NM_014660	PHF14
uid_0028761	595	156.43	ATGAAATCCAGAAAAAACCT	NM_001503	GPLD1
uid_0016815	594	156.169	GACTGTTTCACCCCGTCTCC	NM_001173425	WHRN
uid_0047326	594	156.169	GCGCCCAGAGCTCAGCTGCT	NM_016588	NRN1
uid_002013	593	155.907	ATCAAAATTGGCAGTAGGGA	NM_000914	OPRM1
uid_006852	593	155.907	GCGGGCGGGGGGAGCCAAGG	NM_001044370	MPPED1
uid_0017505	593	155.907	TAGCTCAGACTTATTCCCTA	NM_001184989	NDUFC1
uid_0018496	593	155.907	TGAGTGGGAGAAAAGGTTCT	NM_001195581	ARL14EPL
uid_0028411	593	155.907	TAAGGGCGCACACCGCGCGC	NM_001324	CSTF1
uid_0048418	593	155.907	ACACTTCCGGCTGGGCGCTG	NM_017916	PIH1D1
uid_0068062	593	155.907	AACTACCAAGAAAGTGTCAG	NM_198038	NUDT9
uid_0026601	592	155.646	AGTGAAACCAGGTGTGGTTC	NM_001286152	MPZL3
uid_0058034	592	155.646	ATCTCCGAAAGCCACGCCAG	NM_033064	ATCAY
uid_0058677	592	155.646	GGTGTGGAAGGAAGGAAAGA	NM_033646	CDH7
uid_005425	591	155.385	ACAGGGCCCGCCCATCTCCG	NM_001025604	ARRDC2
uid_007293	591	155.385	GTGCGGGACGAGGAGAATCG	NM_001079863	DBI
uid_0015995	591	155.385	GGTAGAAGGGCAGATGGGGA	NM_001168390	C10orf105
uid_0032692	591	155.385	CCTTAAGGCGGCTCAGCCCG	NM_003260	TLE2
uid_0059233	591	155.385	CCACGCACTGAAATGATGGG	NM_057175	NAA15
uid_0060212	590	155.124	ACTCCCCTTCCCGGCCACCT	NM_133499	SYN1
uid_0068801	590	155.124	TGTCGTCGATCAGGAGGGCC	NM_198964	PTHLH
uid_0014168	589	154.863	GAGCGGGGCTGGCGATACTG	NM_001153	ANXA4
uid_0014706	589	154.863	TGAATAGTCAGTGTCGGCCC	NM_001162900	TMEM217
uid_0012748	588	154.601	GGGGGCCAAGGGCGAGCCCG	NM_001143942	RBM24
uid_0025748	588	154.601	GCGGGCGCTTGTGTGCCCGG	NM_001282535	PNMA3
uid_0028425	588	154.601	GTCCGTAGCCTCCAGCTGAC	NM_001334	CTSO
uid_0023923	587	154.34	GGGCTCCCGCTCCTTCCGCT	NM_001271748	APEX2
uid_0044490	587	154.34	GCGCCTCGCGCGCCTGCCGT	NM_014927	CNKSR2
uid_0069930	587	154.34	CAGCTGGGATTGGTCGCAGC	NM_207348	SLC25A34
uid_0022077	586	154.079	AAGGTGAGCGAGCCGACGCC	NM_001256114	LHX8
uid_0060203	586	154.079	CCCTGGTAGTTGCCACCTCC	NM_133496	SLC30A7
uid_0062477	585	153.818	GTGGCAAGTGAGGATGGCAA	NM_152228	TAS1R3
uid_0012051	584	153.556	GACGCTCGGTCGGCGCGCCC	NM_001139518	PRKRA
uid_0022361	584	153.556	CACAGTCAGGATGGAGGGCG	NM_001256547	TMEM126B
uid_0043161	584	153.556	GCTGAGGAGAGCTAGGACCC	NM_014271	IL1RAPL1
uid_0044740	584	153.556	GGGCAACTTCCCGTGTGCCG	NM_015047	EMC1
uid_0057329	584	153.556	TCTCACCATGACTCAGACCC	NM_032587	CARD6
uid_0065120	584	153.556	TAGGACACGGGTCCCCGCCC	NM_173587	RCOR2
uid_0021260	583	153.295	TCTGGTTGCCTCTGCTCTCC	NM_001243507	ESRRG
uid_0059215	583	153.295	CTCTGCACGTCCTGCCCCGC	NM_057161	KLHDC3
uid_0010560	582	153.034	AGCGCCGAGCCCCTGCCGGG	NM_001129993	KIAA1841
uid_0029109	582	153.034	GCCCTTATCTGACCACCCCC	NM_001687	ATP5F1D
uid_0041091	582	153.034	CTGCTTAATTGTTGTTAACA	NM_007193	ANXA10
uid_009299	581	152.773	GGGAAGCAGTGCGGAGCCTC	NM_001111032	ACVR1C
uid_0012137	581	152.773	GAAGGGCAGAGGCAGGTATC	NM_001142299	SQSTM1
uid_0015976	581	152.773	GCGGAAAGGCGCTGAATCAC	NM_001168375	KIAA0319
uid_0023480	581	152.773	GCGCTAGGAGCGGAGGGGAG	NM_001270369	TMEM254
uid_0035407	581	152.773	TCAGTAGAGACAAGGCTGCT	NM_004547	NDUFB4
uid_0013046	580	152.512	GGGTATTGTTCTGTACCCTG	NM_001144960	ANKUB1
uid_0016088	579	152.25	GTCCTACTGTTTCTAGTCAG	NM_001170406	CDK1
uid_0053856	579	152.25	GCAGGCGGCTGGCCCGCCCG	NM_024081	PRRG4
uid_0029440	578	151.989	CGGAGCCAGTCTTGCTTCCC	NM_001825	CKMT2
uid_0050351	578	151.989	GTCTTTATGGGCCCCCTTTA	NM_019558	HOXD8
uid_0061113	578	151.989	GGGCTTGCCTAGCAGGTGTT	NM_139241	FGD4
uid_0018738	577	151.728	CGCCGGAGCCGGCCTGATGC	NM_001198633	RUNX1T1
uid_0054523	577	151.728	GGGCGCAGCTGGCATGAGCC	NM_024706	ZNF668
uid_0060321	577	151.728	AAGTTGCAGCGTTTTCAGAC	NM_138286	ZNF681
uid_0064495	577	151.728	ACTCCCAGCAGGGTAGATCC	NM_170754	TNS2
uid_0034071	576	151.467	AACAAAAGAGAGACAGAGAC	NM_003893	LDB1
uid_0035501	576	151.467	ACCCTGCTTTTTGACTTCAC	NM_004588	SCN2B
uid_0066822	576	151.467	GGAGCTTGAGAGAGACGCGG	NM_181515	MRPL21
uid_001036	575	151.205	GCGAACGCTGCCAGCGAGAT	NM_000445	PLEC
uid_0020424	575	151.205	GTGGTGGCAGCAAGAACTAC	NM_001207017	SMTN
uid_0024498	575	151.205	TGAATGAAGAGTGACAGCGT	NM_001277403	ZNF730
uid_0026365	575	151.205	TCAGTGGCCAATGAGCTGCC	NM_001284322	OPALIN
uid_0055010	575	151.205	GCGCTTCTCTGTGCTGCGAG	NM_025000	DCAF17
uid_0058691	575	151.205	TAGGGAGGGGAGATGGGCGA	NM_033668	ITGB1
uid_0038306	574	150.944	AAGGCGGGTGCTGACGTCCG	NM_005870	SAP18
uid_0043172	574	150.944	AAAGGGCTCGCAGCCCAGCC	NM_014280	DNAJC8
uid_005821	573	150.683	GATGTGGCGTCTGTCAGTCC	NM_001034832	SSX4B
uid_0061794	572	150.422	CCTCCTTCCCCAGCTGGCCC	NM_145053	UBQLNL
uid_0056725	571	150.161	CGGTGCTGTGCTTGTGTGAT	NM_032259	WDR24
uid_0069889	571	150.161	CGAGGCTCCAGACCCGCCTC	NM_207332	ERICH1
uid_0013519	570	149.899	TCCCGAGTAGCCCCAGCAAC	NM_001145408	NONO
uid_00818	569	149.638	CACCCTTCAGCAAGGGATTT	NM_000362	TIMP3
uid_0058715	569	149.638	AGGGGTGTCAGCGGAGCAGC	NM_052821	WDR5
uid_0017555	568	149.377	ATTTTTGCTAACCTTCCTAC	NM_001185073	CLDN12
uid_0043110	568	149.377	GGCGAGCGAGGGGGAGGGCG	NM_014244	ADAMTS2
uid_00670	567	149.116	GTGCGAGGGAGCCGCCCCCG	NM_000297	PKD2
uid_002995	567	149.116	TAGGATAGAATATACATCCA	NM_001004475	OR10T2
uid_0014772	567	149.116	GGCACGGAGCTCTGGGCTTG	NM_001163315	FBXL17
uid_0051825	567	149.116	CCTGAATTATGTAGTGTGAT	NM_021018	HIST1H3F
uid_0069342	567	149.116	GGGGCTGCTCGGGGCCGGGC	NM_203304	MEX3D
uid_0065515	566	148.854	GTCGCGTCGGCAGGGGTCCG	NM_174920	SAMD14
uid_003168	564	148.332	GAAATATCTACAATTGGTCT	NM_001004731	OR5AU1
uid_0011061	564	148.332	TGGAATCACCACTACGCTGA	NM_001134418	P3H2
uid_0015620	564	148.332	CTGTGAAGGTCAACTCCCTA	NM_001166395	CHST4
uid_0064077	564	148.332	GGGCGCAGCCGTGTCGCTCC	NM_153433	ODF2
uid_0027910	563	148.071	GGACTCACAGCAAGTGAAGG	NM_001290024	IL12RB1
uid_0030148	563	148.071	TGGTGTGAGAGACTGACGTG	NM_002130	HMGCS1
uid_0045144	563	148.071	GCCCGGACGCCAGCAGCCCC	NM_015253	WSCD1
uid_0061231	563	148.071	GTGGCTAGAATCCGTCAGTC	NM_144566	ZNF700
uid_0065638	563	148.071	CGTGGTCCAACTGAGGATCC	NM_175069	APTX
uid_005859	562	147.809	CAGATATGTCCTTTCTTCTG	NM_001035223	RGL3
uid_0017543	562	147.809	AGTGCACTTAGCCCCTGGGA	NM_001185060	AQP1
uid_0021710	562	147.809	CGGTTGGCCAGGTGGGCACC	NM_001252020	TRPM1
uid_0043600	562	147.809	GGGGCTCGGCGCTGTCATCT	NM_014480	ZNF544
uid_003945	561	147.548	ACTTGTTGCTGATTTTGGCC	NM_001008218	AMY1B
uid_0010362	561	147.548	ATAGTTGTGATTCAGTTCAG	NM_001128425	MUTYH
uid_0023585	561	147.548	GAAAGGATCCCCTCTCCTCC	NM_001270486	CAMKK2
uid_0030815	561	147.548	GTGGTTTGTGGTAGAATTTG	NM_002427	MMP13
uid_0045659	561	147.548	GCAGCCCCCGACCCCTGACT	NM_015529	MOXD1
uid_0051608	561	147.548	AAGAGGGGCGGTCCCCCCGC	NM_020894	UVSSA
uid_0056526	561	147.548	GGAATGAGCCGAGGAGCTAC	NM_032122	DTNBP1
uid_0061451	561	147.548	AGTGAATAGTGGCCCTACCC	NM_144670	A2ML1
uid_0011110	560	147.287	GTGGCCCTGCAGCGCCTGAC	NM_001134479	LRRC8D
uid_0038778	560	147.287	GGCCGCTCAGCAAGGAAGGC	NM_006095	ATP8A1
uid_0045619	559	147.026	GGACGGGCTCCACCTGCCTG	NM_015508	TIPARP
uid_0048624	559	147.026	GGCGGGGGCTGGAGCAGTTC	NM_018036	ATG2B
uid_0031308	558	146.765	CAGAGTCTCCCCAAGGTCAA	NM_002644	PIGR
uid_001976	557	146.503	CATGTGCACCTCTCGCCCCC	NM_000894	LHB
uid_0052810	557	146.503	GCACGGCTGGGATTCCAACA	NM_022097	CHP2
uid_004543	556	146.242	GACTCGAGACCGCGGCTGTC	NM_001012644	DUSP15
uid_0029545	556	146.242	GGATTCCTGGGGCCTGTTAC	NM_001867	COX7C
uid_0044451	556	146.242	TCTCAGTGCAGACAGAGTTC	NM_014911	AAK1
uid_008871	555	145.981	GGTGTCTTTCTAATGCTTTG	NM_001101338	ZNF883
uid_0012113	555	145.981	AGAACAAAGCTTCCACAGTG	NM_001142287	SEMA4D
uid_0035640	555	145.981	CGAAGGGGAGGGTCGGGACG	NM_004656	BAP1
uid_0046714	555	145.981	CACCCTTGGAATCTTGAAAG	NM_016231	NLK
uid_0051922	555	145.981	GACCCTCGAGGTCGGGGAAG	NM_021076	NEFH
uid_0055564	555	145.981	GGGGGCGGGGACACCTGATC	NM_030762	BHLHE41
uid_0038667	554	145.72	GGGGAGCGGAGGCGTGCGCT	NM_006040	HS3ST4
uid_0065584	554	145.72	GGTGGGCTGGGCTCCCTTGC	NM_174981	POTED
uid_0025844	553	145.458	GGCTAGAGGTGCCGGGTCCC	NM_001282644	PRKCQ
uid_0033693	553	145.458	GAGTGAAGCGGCGACGAAGG	NM_003718	CDK13
uid_0059819	552	145.197	AGGGCGGGCGAGAAAGTGCC	NM_130386	COLEC12
uid_003583	551	144.936	TGCACTGCATTTGGTTGTCA	NM_001005469	OR5B3
uid_0018344	551	144.936	TTTCTGGCTAGGTGGCAAAG	NM_001195215	DENND1B
uid_0040715	551	144.936	AGCAGTGAGCCGTGGACGCC	NM_006998	SCGN
uid_0043526	551	144.936	CGAGAGGCGCGATCCAGTCC	NM_014448	ARHGEF16
uid_0051718	551	144.936	AGCGAGGTAGGCGGGCGAGA	NM_020959	ANO8
uid_0013467	550	144.675	TCGGTGTCAGAGAAAGGGTA	NM_001145350	C20orf173
uid_0026969	550	144.675	GCGGGTGTTCCGCGCGCTGC	NM_001286715	AGTPBP1
uid_007634	549	144.414	GAGATTGTGGGCGTCTGTCT	NM_001080504	RBM44
uid_0020266	549	144.414	CCAGATGGGGTGTCTTTTCT	NM_001206797	PKM
uid_0030793	549	144.414	CTCTCCTGGCCCGCCTACCC	NM_002419	MAP3K11
uid_006379	548	144.152	AGCCTGAGCCTGAGTCAGTC	NM_001040105	MUC17
uid_008980	548	144.152	GGGGAGACCATCGGGGGATG	NM_001102566	PCP4L1
uid_0016681	548	144.152	GGGTTCTGGACCAGAAAGTA	NM_001172669	ZNF668
uid_0023912	547	143.891	GACTTGTTCCCCGGCCTCTT	NM_001271733	MST1L
uid_0065444	547	143.891	GGAGAGAGCAGAGCTACTTC	NM_174887	IFT20
uid_0035603	546	143.63	AAGGGCACTAGGACCCCGAT	NM_004638	PRRC2A
uid_0029477	545	143.369	CTCACAGATGAGTGAGTGTG	NM_001841	CNR2
uid_0044834	545	143.369	AAACGCAGCTACAGCGGAGA	NM_015091	TOGARAM1
uid_0019495	544	143.107	GGGTGAGGTGCGTCGGCCAG	NM_001199984	NDUFS1
uid_003933	543	142.846	AGTTCTGGGTTCAGATACTT	NM_001007794	CEPT1
uid_007491	543	142.846	CACTAGAACAAGATCGGGTT	NM_001080446	C11orf94
uid_0010118	543	142.846	GCCTTGCGTTCCCCAAAATT	NM_001127598	IGF2
uid_0014434	543	142.846	GCGGTGTGGGCGGCCGGGGG	NM_001160224	RNF170
uid_0020105	543	142.846	GTTGGGCCCTCCTCCGGAAC	NM_001205119	ATG13
uid_0028823	543	142.846	AATCAGGAGGCGGTCAGCTG	NM_001530	HIF1A
uid_0043460	543	142.846	GCGGGTGGACATTTTGGAAG	NM_014415	ZBTB11
uid_006167	542	142.585	CTCCCCTCCGTTCAGCATCC	NM_001039548	KLHL35
uid_0020435	542	142.585	TGTCACCCAGGCTGGAGTGT	NM_001207023	IQCF3
uid_0025488	542	142.585	CCCTCCCTGCCTCGCCCTCG	NM_001282306	STK25
uid_0068491	542	142.585	AATATTCAGTGTTTGCGCCT	NM_198515	CCDC172
uid_0023656	541	142.324	ATCCCGAGAGAGAGCTGTTA	NM_001270709	NRM
uid_0023821	541	142.324	AGAGGACGCGAGCCACGCTG	NM_001271457	COLCA2
uid_0036719	540	142.062	GGGTGTGGGTGCTCCCTGGA	NM_005159	ACTC1
uid_0040007	540	142.062	GGACCGGAGCGCGGGATGAC	NM_006659	TUBGCP2
uid_0052502	540	142.062	AGGGTAAGAGGTGCAGTTTA	NM_021912	GABRB3
uid_0040848	539	141.801	GAGCGGAGAAGGGAAGAGCT	NM_007056	CLASRP
uid_0045358	539	141.801	GTCTATGGCGGGTAGGTATA	NM_015362	ELP5
uid_0068889	539	141.801	ATTTTGGTTGATCACGATTG	NM_199126	ZNF585A
uid_0019401	538	141.54	GGAAAAGGCCCTAAAACTGG	NM_001199853	AK3
uid_0028720	538	141.54	TGAGGCCGTGCGCCCCGGAG	NM_001485	GBX2
uid_0047156	538	141.54	GCGGCACAGCGGGGCCTGTG	NM_016496	2019-03-02
uid_0055976	538	141.54	CTTTCCAGATTCTTCGTCTT	NM_031290	CCDC70
uid_0069035	538	141.54	CAAGGGGCTACCCTGAGTCC	NM_199339	SPEM1
uid_002437	537	141.279	CCCGCCATTGGCTGGGGCGC	NM_001001852	PIM3
uid_0027306	537	141.279	GCACCTCCGGGGACGCCGGC	NM_001287518	CDC25B
uid_0032556	537	141.279	GAGCGTTGGACGCGCTGTCT	NM_003189	TAL1
uid_0061228	537	141.279	CTCTCCTACCGGCACAGGAA	NM_144564	SLC39A3
uid_006876	536	141.018	TGGACTTGCGGTCCGTCTCC	NM_001048172	MUTYH
uid_0033014	536	141.018	GCCGCGCGACACCGGGAAGC	NM_003403	YY1
uid_0063718	536	141.018	AAGCTGCGGAGCCGCGTGTG	NM_152999	STEAP2
uid_002126	535	140.756	GCGTAAGCCCGGTGGGGGCA	NM_000963	PTGS2
uid_008846	535	140.756	GGGGGTCGGCAGGAGACAAG	NM_001100913	PACS2
uid_0040432	535	140.756	GGAAAGAATGCTACGTTTTA	NM_006853	KLK11
uid_0046524	535	140.756	TGGCCAGCCGCCTGCCCACG	NM_016121	KCTD3
uid_001399	534	140.495	GCCCAAGGCCAAGGTGGGTG	NM_000608	ORM2
uid_0048818	534	140.495	CACCGCGGTTAACACGCACG	NM_018129	PNPO
uid_0028071	533	140.234	TGATTAATCGTGGAGGATTC	NM_001290268	RIPOR3
uid_0052264	533	140.234	GTCGCTCGAGTCCGTGAGCG	NM_021249	SNX6
uid_0069774	533	140.234	GACTGGGAGGAGCCGCACCG	NM_207037	TCF12
uid_00692	532	139.973	AATCAATCTTTCAGCTCCAT	NM_000307	POU3F4
uid_0010228	532	139.973	CTCTACCCAGCCGAGATGAG	NM_001127899	CLCN5
uid_0016462	532	139.973	GGGGAGGAACCTAGGCGCCT	NM_001171906	NUDT16
uid_0050140	532	139.973	GGTATTCAGCTCTCAGTCCC	NM_019034	RHOF
uid_0055094	532	139.973	GGGGGCGTTCACCTACACCC	NM_025082	CENPT
uid_0013809	531	139.711	CCTCAGATCACCTTCAACTT	NM_001145811	SOX6
uid_0016035	531	139.711	GGCTCTGTCGTCTGTGTTGT	NM_001168499	CNDP2
uid_0042068	531	139.711	TGTAACAGAGATGCTGCCTC	NM_012394	PFDN2
uid_0011539	530	139.45	GGTTGGGGGCGTGGTCGAGG	NM_001135750	PSMG4
uid_0023005	530	139.45	GCTCAAGGATGGAGGGTGGA	NM_001258351	GZMM
uid_0028448	530	139.45	GAGCTTCAGAGTGGAGAGGT	NM_001348	DAPK3
uid_0032460	530	139.45	AAGCTGCCGGGTCGCAACTG	NM_003144	SSR1
uid_0050052	530	139.45	GGAACTGCGCTGGTGGGGAC	NM_018993	RIN2
uid_0063725	530	139.45	TCAGTAACTAAAACGTTATG	NM_153005	RIOK1
uid_0010855	529	139.189	AAAGCAGCGAGAAGCCCCCA	NM_001130823	DNMT1
uid_0060230	529	139.189	AACCTACAATTTCCATTTTC	NM_133633	SYN3
uid_0015585	528	138.928	GTGACTCATGAGACAGGGTG	NM_001166339	SPDYE2B
uid_0033542	528	138.928	AGGGGAGACGGACCGGCCTG	NM_003647	DGKE
uid_0055598	528	138.928	AGTGACTGCTAGTGATTATG	NM_030774	OR51E2
uid_0056205	528	138.928	GACACAGTCAGAGGAAGGGC	NM_031858	non
uid_0059995	528	138.928	GGTCAGCCTCTCCCCTGTGG	NM_130899	FAM71B
uid_0069669	528	138.928	GCGATGGTCTTTGCCCAGCG	NM_206894	ZNF790
uid_008434	527	138.667	GCACGACCGGCTCCCGCTCC	NM_001098816	TENM4
uid_0011855	527	138.667	GTGGTGTCCTGAGAGCCCCG	NM_001136474	VASH2
uid_00765	526	138.405	CTCAGGGAGTGGCTGGCTTT	NM_000339	SLC12A3
uid_005033	526	138.405	GAGCAGTCGACACTGAGAGG	NM_001017930	DCAF8L1
uid_0023157	526	138.405	CCTCGGAGCACGTGGGCCTG	NM_001261401	TSN
uid_0067141	526	138.405	ATCTTCAAATAGGCTGAGCG	NM_181808	POLN
uid_002985	525	138.144	CTCTCATGTTCATTGGTTCA	NM_001004472	OR10R2
uid_0012884	525	138.144	AGTCGCGGCGGCAGAATTAT	NM_001144382	PLCL2
uid_0028373	525	138.144	GGCTGTAAGTCATGTTGGGT	NM_001307	CLDN7
uid_0044534	525	138.144	ATCGGAATCGACATTTTCAC	NM_014949	KHDC4
uid_0056114	525	138.144	ATGCATGAGCGGCGCGGCGG	NM_031449	ZMIZ2
uid_0057034	525	138.144	GACTGGCTGCGCTTGTTTTC	NM_032423	ZNF528
uid_0011557	524	137.883	TCTAGACTCTGAGCTCTCAC	NM_001135774	SYN3
uid_0016732	524	137.883	GGGGAATTGGAATGGTGCTT	NM_001172702	SLC38A6
uid_0016845	524	137.883	TGGCTTGGCTCCACTGGGGC	NM_001173479	ARHGEF9
uid_0033894	524	137.883	GAGATGGGTTTTCACCATGT	NM_003807	TNFSF14
uid_0037656	524	137.883	GTGGGGAATTACCAACCCTG	NM_005565	LCP2
uid_0070044	524	137.883	TGCTGGCGGCTTCTGGAGGG	NM_207412	C8orf86
uid_0046142	523	137.622	GCCGGGCCTCTGTGAGAACT	NM_015935	METTL13
uid_0051374	523	137.622	ATTGGGCGGCAGCGCGGCTC	NM_020780	DISP3
uid_0057487	523	137.622	AGACCCCTTAAAGCGCCCTC	NM_032714	INF2
uid_0060068	523	137.622	AAAATGGGTTGTTGATTCTT	NM_133343	RAD17
uid_0062501	523	137.622	TGAGGCTTAGCAGAAACGAG	NM_152251	DEFB106A
uid_0069407	523	137.622	ACTGCTTTTCTTACTGTCAG	NM_203379	ACSL5
uid_006231	522	137.36	GAGTTTGCAGGCTTGCGGTA	NM_001039706	CFAP69
uid_0019743	522	137.36	GTCATCCAGTGGGAAGCGTC	NM_001202553	MIA
uid_0037791	522	137.36	GCGGTTCTGTCCCCATTGAG	NM_005627	SGK1
uid_0053110	522	137.36	CTCTCGCGGTGACTGTCTCG	NM_022451	NOC3L
uid_0057616	522	137.36	GTGAGTTAAAGTCGGGCAGC	NM_032802	SPPL2A
uid_005006	521	137.099	AAGTTTGCTCTGTCCTGGGC	NM_001017915	INPP5D
uid_0017307	521	137.099	GGGGCCCAGCTAGACCGACT	NM_001183	ATP6AP1
uid_0022376	521	137.099	TGCTGTGGTATGAATACAAT	NM_001256569	PPFIBP2
uid_0026424	521	137.099	GGCGCGGGATGCTCCTGGCG	NM_001284404	PTCD2
uid_0010759	520	136.838	CTAGGGACCAGCACCCCCAC	NM_001130455	DYSF
uid_0034167	520	136.838	CGGAGGGTGGGGATTGGGGC	NM_003936	CDK5R2
uid_0037540	520	136.838	TCTTGGCGGGAGCCGGAACC	NM_005517	HMGN2
uid_0039833	520	136.838	TGTGACGCCCATTTTACCAG	NM_006578	GNB5
uid_0062649	520	136.838	TTTAGGGGTGAGGGGCCGCA	NM_152328	ADSSL1
uid_0069646	520	136.838	GGGCAAGTGGGCTCAAGCAT	NM_206862	TACC2
uid_0025108	519	136.577	GTGCGTGACCCCCTGAGTGG	NM_001278718	FXYD1
uid_0033900	519	136.577	CGCCGGGCCTGAGGATGCTG	NM_003812	ADAM23
uid_0040970	519	136.577	ACGCGGTGGGCGCGGGGTCC	NM_007130	ZNF41
uid_0042384	519	136.577	GCCGTGAGTTAGTGCGCTAA	NM_013275	ANKRD11
uid_0045569	519	136.577	CCGGCACCGCACCCCCAATT	NM_015474	SAMHD1
uid_0026947	518	136.315	GCGTGTGTGTATCATAAACC	NM_001286697	ZNF79
uid_0029202	518	136.315	CACACACACGCATGCATACA	NM_001725	BPI
uid_0035814	518	136.315	ATTAACGCCGGCGCACCGTG	NM_004733	SLC33A1
uid_0038570	518	136.315	AAGACCACGACCTCAGGACG	NM_005995	TBX10
uid_0041345	518	136.315	GCGCGCGGCTCCCGCGCTTC	NM_007349	PAXIP1
uid_0024959	517	136.054	GGGGAACGCAACCGCCTGCA	NM_001278589	ST13
uid_0057774	516	135.793	GGGTCCGTATCCCGCTGGCC	NM_032871	RELT
uid_007269	515	135.532	CTCTCTCTCCACCTGGAACC	NM_001079809	TMEM183B
uid_009146	515	135.532	TTCACCGCGCCTGCACCTTG	NM_001105537	ZNF142
uid_0043633	515	135.532	GGGGGTGCGCGCCCAACAAA	NM_014498	GOLIM4
uid_0054258	515	135.532	ACAAACTTGAGGGTCGAGGT	NM_024578	OCEL1
uid_0020367	514	135.271	CTGCGCGTCGCCAGCCCCGA	NM_001206971	PTPRB
uid_0023672	514	135.271	GGACCCCGAGGTCCGATCGG	NM_001270782	TFAM
uid_0064547	514	135.271	TACAGATGAAAGAGATAGCA	NM_172005	WFDC13
uid_0012535	513	135.009	CGAGCGCGGGCCCGGGACGT	NM_001142864	PIEZO1
uid_0028362	513	135.009	GACAGGCATCCTCCGGTGAC	NM_001303	COX10
uid_0029407	513	135.009	AACGGGCCGCGCCGTCCAAT	NM_001812	CENPC
uid_0016991	512	134.748	CCGCAGGGCAGGGGTTGCGC	NM_001174147	LMX1B
[truncated: 7,605 more rows]

## Sheet: Sheet3
U87 Top 10%	U87 freq≥3	U251 Top 10%	U251 freq≥3
ABCA8	NREP	ESPL1	BDNF
DIP2C	PLEKHG5	PRR36	RUNX1T1
DHRS4L2	YY1AP1	BEAN1	PQBP1
ATP6AP1	ANKS1B	POLE	UBB
OR2T11	CD63	RNF213	SLC12A6
IGF2	CARHSP1	AGAP3	DBNDD1
NICN1	XAGE1B	ZNF282	TCF4
STARD10	KCTD1	COL14A1	XAGE1B
PANK2	HDAC9	PHYH	SYN3
KLRD1	SOCS2	TP53I3	NREP
NXPH2	SHISA5	CCSAP	SLC12A4
FGD3	GSN	TAS2R7	PNPLA6
THBD	CHRM2	NFE2L2	TFEB
GAGE1	GRB7	MIF4GD	VEPH1
LRIG3	LFNG	SLC12A9	GHR
DTX1	PLAGL1	MMADHC	RAD17
ST6GALNAC3	TCF4	ANKDD1B	CDKN2A
NMS	2019-09-09	PNPLA7	PLEC
MOSMO	ESRRG	BIRC8	SLC41A3
LIMK2	SPOCK2	JPH1	MAGEA4
SPATA31A6	PHF21B	NCOR1	NR3C1
CCDC15	BCAP31	MASP2	NME2
ZC3H3	SH2D3C	CPSF2	FBLIM1
STAB1	STRA6	TFPI2	LYPD5
AP3M2	BDNF	TRIP12	KCNIP4
HOXD8	NEDD4L	LNX2	FHL2
NCOA6	CPT1B	PRKG2	SLC16A3
TAC4	PGAP2	FAT2	TNFAIP8
ZFAND5	PRKAR1B	WDR59	PLAGL1
LRTM1	BLCAP	RAB4A	CKAP2
ZBED1	BCAR1	CLEC12A	SYBU
KRTAP10-4	NDUFC1	HLA-C	GJB6
TTC23L	RUNX1T1	TLX3	LDB1
DOCK3	RASSF1	MRPL22	ABLIM2
ARAP1	PPFIA2	OSMR	LIMS2
GRHL3	BRF1	TTLL1	COLCA2
RNF13	TNIP1	SGK1	PRKRA
AKT1S1	RPL15	HIST1H2AG	FGF1
JADE2	PMEPA1	ZNF649	NGLY1
SNX30	SLC39A1	SPZ1	PFKFB3
PARVG	RGS3	TG	SOX6
SLC2A3	LRRC20	COMMD8	SLCO5A1
NTRK3	GTDC1	MGMT	SYNCRIP
SEC62	VOPP1	DMXL1	ZBTB20
WSCD1	FDFT1	PRG2	BCAR1
NAP1L5	CTBP2	DDX19B	ASMT
ZBED1	RNF38	SLC16A1	ZBED1
PLEKHF2	LAMB3	OR10Q1	ZNF668
C16orf96	APP	ORAI1	FOXJ3
TOB1	SLC11A2	GALE	PHACTR3
CHST15	AGL	CBLN3	TGIF2
PRRC2B	ADORA2A	GJB5	AK3
ZNF48	OPRM1	ASGR1	SESN1
IL36B	PDE4C	SLC2A14	ANKS1B
SHOX	KAZN	IDH1	NBL1
VOPP1	FBLIM1	ZNF687	CHODL
LIPA	PRKCZ	PTPN7	CACNB3
SLC22A5	FHL2	IKBKG	MIF4GD
ITPRIP	STEAP2	ZNF679	BRDT
B3GALT5	PDE11A	NTNG2	TP53I11
FAM83B	CPEB1	RNF26	PAX6
PTGDR2	FNDC3A	XAGE1B	WDR4
ZFX	ZNF331	FAM120B	SPATA33
SREBF2	SYBU	GATAD2A	RBM46
TMEM59	RRAS2	non	MPP2
ZFYVE26	PDE4D	TMEM63B	ADA2
FAM181A	ARHGEF25	PKDCC	MXRA8
SAMD4A	PDE4A	CT47A1	LRRFIP2
LIX1L	MCF2L	STARD10	GTDC1
BPIFB2	HMOX2	MEF2C	ADAP1
NAA38	WDSUB1	SAE1	BOLL
SLC7A4	DNAJA4	DNMT3B	FDFT1
KIAA0895	GUCY1A1	APOOL	NUMBL
WDR45B	TEDC1	SPATA33	IL12RB1
PCED1A	C1QTNF7	SLC43A3	MME
IFT52	DCTN4	CUL2	HK1
ARHGEF3	YWHAZ	CCDC77	GCGR
HPDL	SMAD2	FRA10AC1	PMP22
LINGO4	NFE2	USP33	PITX2
ARV1	SYT2	CHST13	FBP1
TOMM20	FES	EHD1	FCGR3B
NKRF	PPP1R12A	PTPRR	LTA
FOXF1	C12orf65	KCTD9	SLC11A2
CXCR2	PTPN3	ST20	PDE4C
CABIN1	SORBS2	CDCA2	ATP2C1
NAT8L	FKBP5	AMZ2	THOC5
PPP1R26	PARP9	C1QTNF2	OR1L3
CPEB1	PEG3	OR6X1	HNRNPL
SCMH1	ETV1	OR4B1	NFKBIZ
DKK1	PNPLA6	XAGE1B	RBMY1J
CYP51A1	ITIH1	CST9L	CEPT1
KDM4D	MCFD2	UBR5	MXI1
CLUL1	NKRF	CTNNBL1	SGO1
FN3KRP	RIF1	SASS6	ITM2C
PLCB3	SUV39H2	SENP8	ME3
PDCD4	BTN2A2	DHX9	TAF9
COG7	DPYSL2	ITPA	PRR5
PDZRN4	NOL4	CCND1	ARRDC2
CDC5L	PHACTR3	KIF9	KCNIP1
WT1	PDK2	CWF19L1	SLC4A8
MROH9	TEX28	SFTPA1	GAGE1
SLC25A21	GSG1	LGALS7B	DLGAP4
TMEM206	PPP2R2C	KRTAP5-5	UHRF1
CLCN2	LHX6	STARD5	TF
CAMK1	SNAP91	TMEM51	PDE11A
FAM69A	PTPDC1	TBXAS1	FAM177A1
TAGAP	ABR	FARS2	NKX2-1
ENO1	TMEM200A	CBWD5	ZNF331
TUBA8	GPR161	SLC25A42	CT47A1
PPP6R2	CHST15	VSX1	CA10
CIR1	SPATA33	JADE1	WHRN
TOX3	PRKAR1A	UQCC3	MRAS
CA4	ZNF83	CD59	ENTPD1
STX18	DIABLO	TEDC1	HIC1
non	MPP2	MEF2C	HTATIP2
POLG2	LILRB2	FAM122B	PNPLA7
UBTD1	NFXL1	ZNF335	TMEM91
EPN2	IRX4	PQBP1	EIF3CL
MOCS2	SSH2	TMEM175	RALYL
CD8B	NDRG2	RNF212B	NBPF11
GPATCH2L	PDIA6	ZNF578	MECOM
GSK3B	TRIP12	H2AFB3	CORO1C
ZIC4	ADAP1	BAIAP2	NAV2
OR4B1	BOLL	SLC12A6	PDE4A
BTF3L4	LYSMD4	CREBL2	LIMA1
WIF1	TAL1	PHACTR3	HHAT
TRPC5OS	EYA1	FBN1	CENPL
NR2F2	GDF9	RAP1GAP	HMOX2
OST4	GCNT2	DDA1	CD36
HAUS1	PTPRA	ETV7	GABRA1
LMNA	DMD	SLK	KCNE1
BOP1	PTK2B	PCP2	ATL1
PFKP	ELP5	GHR	SPG21
CENPO	PANK2	BAALC	DLG4
NRG2	UBE2D3	SMIM11A	CSAG3
SLC25A53	ASTN2	ESAM	CIZ1
LCE1F	PLEC	ALK	TBC1D5
ZNF283	CDKN2A	TERB2	P3H2
KLHL21	GCK	SIK3	SLC12A5
NUDCD2	HK1	KRTAP19-7	TEDC1
CTDP1	PMP22	ASCC2	OAZ3
FEM1C	GPD2	DSC3	LRIG3
RPL9	AMPD3	STK11	ANAPC5
EIF3E	FCGR3B	ANKS1B	FAM86B2
ANAPC16	ADRB1	CBWD3	BCAP31
NDRG2	FOLR1	C12orf60	SQSTM1
MAP3K8	MME	NR6A1	SH2D3C
ARL17A	RPL18A	AK5	STRA6
GRB7	TBC1D3C	GINS2	LPAR5
WFDC10A	GALK2	TOE1	SGK1
LDLRAD1	MTUS1	C12orf42	EIF5A
ABCG4	PLEKHA1	PGM5	FKBP11
RBCK1	PDE4DIP	LMOD3	GAS2
FAM218A	THOC5	DCUN1D4	PPIAL4A
BCAP31	H2BFWT	SLC35G6	DNAJC7
XAGE2	SMAD1	GYS1	CITED1
LMX1A	ERLIN2	DCLK3	NELL2
NCOA4	LRRC29	NAPEPLD	NR2F2
ASPH	LRSAM1	JARID2	EXOC7
ZNHIT2	TCEAL1	SURF1	PTPN3
NYAP2	SLC41A3	GREB1L	SORBS2
COX8A	TMCO2	PDZK1	TJAP1
AKIRIN2	ACSL6	KRTAP6-2	CLDN14
CROCC	HS3ST6	SEC24A	PDE2A
ART4	KIAA0930	CACNG7	GRAMD2B
PIGV	MAGEA4	SNAPC3	ZNF583
MME	IL32	WNK4	RNF170
ZNF644	DUSP15	COL4A3	TMEM217
RNF165	ME3	HPRT1	ETV1
C18orf54	NR3C1	SLC1A2	STPG4
MAP3K9	NME2	EEF1E1	DDHD2
ITGA6	HMBS	SLC6A12	ASPH
BTBD18	FAM198B	MED21	ACIN1
CTSA	PLGLB1	UXS1	NEK6
GTF2F2	DYNLL1	ZFP90	SYNPO
ITGB5	RSPO4	TSPAN6	SHMT2
ADGRA3	SCN2A	SLC12A6	ITIH1
LPL	GAGE1	PLEC	BLCAP
RUSC2	CEP63	SCAMP4	CDK1
ZNF676	SLC16A3	CSF2RA	ATRAID
RASD2	CAST	SIVA1	AMMECR1
FBXO44	SLC12A6	CTNS	C3orf18
TF	CAPSL	UBXN11	YTHDF2
NUP93	FGR	GABPB2	ARHGEF9
LARP4	STAG2	BSCL2	TRPV4
CD63	TBXAS1	PTPN1	GPR68
FUBP1	MOCS1	ETV1	KLF11
FAM9B	ETV4	SAP25	PARP8
UBXN1	CT47A1	RTN4R	ZFX
MAP7	RTBDN	TCFL5	ATP6AP1
SLC2A4	LILRB1	SHANK1	AQP1
FRMD3	FGD3	HACE1	ARHGDIA
GPD2	ADGRA1	SPDYE4	CFAP99
CHRNG	TMEM150B	PGP	TMTC1
CRYBA2	GCNT1	ORC4	KANSL1
C10orf90	HPSE	TBC1D10A	LIMS1
INO80C	ANKRD20A4	MAPK13	BFSP1
PTCH1	MTFR1L	NANP	SYS1
FAM136A	FAM184A	ZNF813	CUL2
ROBO2	TMEM176B	DLG4	DTNA
FHL2	PAQR5	GTF2H5	CIDEC
GOLGA7	RUSC1	LSM7	KIAA0895
ZMAT3	SWT1	ZNF48	CENPO
LRRC37A2	CCDC178	NEUROG2	PGM3
SNRPC	GABRR3	HBB	NDUFS1
LSM10	ZP3	ALDOA	NPEPL1
KLF12	ECE1	KLK10	PTPRB
FGFBP3	RGS4	DPH3P1	NR1H4
EXOC4	CPS1	ANKMY1	PTPRR
KRTAP3-3	MICAL3	SLF1	ZNF790
ZNF611	SLC6A12	ADIG	PARVB
ELOA3	PPM1M	RNF19A	AP4B1
DCTN6	TUFT1	FAM207A	PMEPA1
ITPRIPL1	KCNE1	C9orf24	COLEC11
SUN2	CHST8	PREX2	CNTN1
RAB19	PMS1	MEGF11	ELOVL1
TIMM8A	PAK3	SMARCA4	DDX19B
NKRF	PLA2G16	PRKCZ	UBE2V1
GPR176	CCDC77	TONSL	TNIP1
THAP5	PRR20D	SEC23B	ETV4
RAPGEF5	HMGB2	XAGE1B	GPM6A
TMEM215	ZNF385A	RAB29	ITPA
ZNF557	RTL8A	HMGXB3	CLOCK
C2orf27B	PSMG3	LZTS2	TMEM254
TPM1	C3orf58	NUFIP1	PROX1
RIBC2	ZNF213	TDRD5	JOSD2
DCTN1	SLC12A5	TOB1	SQOR
PLPP2	ZSCAN31	C7orf50	CDK2AP2
SPG21	EIF2AK2	RHBDD3	AAGAB
INHBB	TTC39C	SFXN2	PPP2R2B
LGI4	LRIG3	NREP	EPC1
EME2	FZR1	SKAP2	SHISA5
PRAMEF6	TLK1	SLC25A1	LDLRAD4
MAP3K5	APLP2	EXT2	LZTFL1
APOOL	TXNL4B	NRN1	POTEJ
ZNF705E	SGK1	IFT46	ZNF83
RANBP2	TLE2	DPYSL5	ZFAND5
FBXO48	DNAJC7	ZNF226	CARHSP1
UBASH3B	FGFR2	PTHLH	SSH2
EBP	FGF1	LONP1	NLGN4X
CBWD3	NR2F2	FOXK2	CLPTM1
CACNB3	ADGRF3	SHISA5	PYCR1
AKAP17A	SLCO2B1	LRRC6	STK25
PKN2	GOLGA6D	SEC22C	FAAP20
SMARCD2	NCOA4	SLC5A9	RGS3
MSL3	DSN1	TNFRSF10D	VOPP1
FAM86B2	GPSM1	LYPD5	TMEM40
C2orf83	GATA2	ADAMTS4	CLN3
FKBPL	ADGRG1	CHST15	SLC22A23
CD99	ANTXR2	BBS5	MAP3K7CL
KIR3DL2	SLC12A4	PGA5	RNPS1
NUDCD1	SHBG	non	CWH43
CABIN1	KDM5C	ACTRT1	PHF19
PTTG1	SYNCRIP	DOCK11	CDK14
PRDM7	CLDN10	RHOH	CLIP4
CRYBB3	SLC25A13	B4GALT2	SLC50A1
CAPSL	TMEM171	CD164L2	DCUN1D4
PDCD11	FCHO1	NEXN	GDF9
FRMPD2	SAMD4A	ERCC5	TMPRSS6
TRIM73	PDP1	RXRA	ZASP
ZNF622	SYTL2	CCR6	FAM71F2
HLA-DPA1	VSIG10L	LRRC14	DGKA
ADSS	NEK6	IFT80	CXCR2
DAO	AFF1	TFEB	LY75
LIMA1	FAM13C	MTNR1A	PTHLH
TBX4	XIAP	YBX2	PCK2
RAI2	DMAC2	TMEM176B	H2AFY
FAM111B	IL1RAP	QPRT	RGPD5
ZCCHC6	CXCR2	KAT8	HMGN2
ARHGAP36	ZIC4	CSDE1	OMP
ADRA2A	BACH2	PRDM8	ARL5A
UQCRC2	ASMT	ALG10B	ESPL1
SLC13A3	CAMTA2	DCTN1	MYCBP
PTPN4	SENP8	LCOR	UBP1
SLC6A7	ZFYVE28	TMEM184B	WSCD1
IL7R	EIF4G2	ZNF432	PNKD
RRAS2	SEC23B	IGF2BP1	YBX2
GCNT2	FGFR1	GAGE2A	LSM7
PAN2	PRR7	CTPS2	KLF3
KCNJ12	TRPM6	PCGF1	ABCG1
ARHGEF18	KLF11	DNAJC17	TMEM164
LMO7	TIPARP	ZFX	SLC39A4
BRD9	CARD8	GPAT3	RNF130
C2orf15	GDNF	SLCO2B1	ASH1L
OVOL1	PDYN	CNEP1R1	ABCA5
PRCP	YAF2	MIDN	KCNN2
ZFAND2B	PDE1C	KCNK9	CAPN3
PAG1	GABRB3	MRPL48	TUBAL3
SPAG11B	MEF2C	ZNF234	KIF18A
BMP4	EXD2	SH2B1	SLC8A3
WFDC11	UCKL1	BEND3	SCAMP4
SC5D	CSRP1	TAL2	CCDC185
PCDHA3	ATF5	TMX3	CHST13
ZNF582	ZNF783	PQBP1	RASSF1
CPS1	DOK1	SACM1L	APTX
FES	MAP7	CYGB	NAA20
ADA2	ASCC1	MSRB1	RGS12
PXDN	KIAA1522	C11orf24	ACACA
SDS	SPON2	PSMA1	ARHGEF1
FAT1	HAS3	CCL3	C17orf82
GPAT4	CABIN1	ARL5A	TACC2
TTLL10	RPL17	PDE4DIP
ABHD14B	BRD2	LILRA2
SEZ6L	PDCD2	SIGLEC1
PDE6G	NCOA7	LPCAT4
GRHL2	KIAA0895	WASF3
GABRA3	PSMB2	KIAA0040
NUDT14	PPP1R3B	H2AFZ
KANK1	ALDH7A1	NKAIN4
SLC25A32	CORO7	KCP
KIF1B	CTDP1	CNNM1
TAL1	CFLAR	PDE9A
LTF	CUX1	OLR1
SMUG1	PIGV	SPAG7
PNISR	NBL1	LCNL1
DGKD	SPHK2	MTF1
KIAA0825	ARHGAP19	CWH43
TREML2	RAB43	ZHX2
ACP5	SORT1	DHRS12
RASGRP1	AKT3	ASPA
PPP2R5C	TCAF1	SOX11
UBE2E3	ZNRF3	FAM111A
PPP3R1	RNF40	OR2T11
C2orf49	FAM181A	HMGXB3
ZYG11B	ZNF48	DDX19B
ECE2	PITRM1	ARMH1
SLC39A8	HLA-DPA1	TRNAU1AP
TSGA10	SLAIN1	KDM6A
MAN1A1	RPL13	RSPH10B
PRDM8	LOC100130880	CHRND
non	LMO3	BRDT
PCMTD2	CROT	NBEA
TMEM178B	FAM213A	SMTNL1
SAFB2	MAPKAPK3	C15orf65
GAL3ST2	TFEC	ZFAND5
ZSWIM8	CSAD	DAOA
MYO5A	SLC39A9	FBXO3
TAX1BP1	MEST	KIAA1586
LIFR	TBC1D1	KLF10
LCP2	MYPN	KLHL9
PHOSPHO2	E2F8	VPS37A
CRLS1	GPAT3	DEDD2
GPR151	TSPO	LOC389895
RPL18A	LIMS2	RUNX2
HES7	GRM4	B9D1
DNAJC16	ASIC1	DPYSL2
ARHGAP42	TP53I11	BRMS1L
KRTAP10-1	HPCAL1	SLC26A6
CAB39L	ARHGAP20	SDHAF1
PLXNB1	STK31	CHN1
MAPK4	ZNF211	DACT1
ADRA2A	CTCFL	EIF5A
CDH7	DYDC2	SLC34A2
ZNF791	JOSD2	AKAP8L
TTC9B	LOC389895	ARHGAP31
CEP63	RALGDS	DCAF10
ST20	SERPINB6	CYBC1
VGLL1	TK2	SIAH1
C16orf74	KCNJ15	DPM3
OR8G5	ZKSCAN8	KIAA1522
MYOG	HIPK3	PLCD1
STON2	ZFAND5	GPAT2
POM121L2	LILRA1	ZNF648
OTX1	PCDH1	PAK6
PCSK4	RANBP1	CD300LG
RPS6KC1	TGIF1	LIMD1
GAPVD1	PSMD2	ARHGEF1
DEFB103B	RFXANK	MICB
WDSUB1	CPNE6	IL36RN
CYP7A1	SMAP1	INPP5A
TRIT1	ZFYVE1	NDUFA10
CYP4V2	STK25	BCL2
PSG5	IDH1	GUF1
BPY2	EHD1	COL5A2
FMN1	GNAI2	TRIM28
NUP214	CCDC3	INTS6
RNF25	ABI2	LPAR6
FNDC3B	WDR86	RDH13
TMEM250	COMMD4	FAM71E2
BTN2A2	SLC43A2	DSC3
CAPN3	PHF23	BDNF
MDM2	RAB30	ITM2C
PFDN4	KLHL32	ITPRIPL1
MYPOP	SLC22A23	RGPD5
HEATR6	SLC35B2	NEU4
ZNF331	RNPS1	BAG1
ARHGAP24	TRIM40	EFCAB3
ATF5	AADAT	SH3YL1
PCYOX1	SPATA13	BPTF
IL1RAP	ST6GALNAC6	UBB
ABRAXAS1	CAB39L	GAGE1
TNKS	THAP5	NME2
PLRG1	DCUN1D4	THRA
ABR	BROX	BCAR1
ZNF879	JPT1	CHRM5
RNF41	ICA1L	GOT1L1
RUNX1	C18orf54	TBRG4
CSNK1D	FAM110A	CLIP2
CYLD	POMGNT1	non
PLA2G16	ASB15	RALBP1
CARHSP1	PHF3	STX3
ADAR	CT45A10	FGFR1OP
MT1M	CT45A7	STXBP5L
LAMP3	DNAH14	MROH7
CNPPD1	CTSC	PSMC6
TNFAIP8	FAT2	FAM184A
CCNH	ABCA2	CD1D
ASCC1	SLC25A6	CLDN14
DEXI	IL3RA	FERMT3
SGO1	LBR	JADE2
CTH	MEIS2	AURKC
ERICH6	OLR1	TM7SF3
NHLRC1	PKN1	TNFRSF13B
C11orf97	PTPN7	CACNG6
SLC28A1	SRSF2	ATP6V1B1
PTX4	UNG	SLC22A25
CHD1L	PLPP2	SRPK2
TULP3	TNKS	CBL
PDXDC1	B3GALT4	non
ZNF207	AMPD2	ZFAND5
SPINK7	CD81	ZBED1
CMTM3	RCAN1	OSBPL9
LILRA6	IL16	GCFC2
ARL17B	ASH2L	RNF34
UPP1	MTMR7	HS6ST2
GOLGA8N	NRXN1	TMEM97
SLC25A29	SYMPK	ARHGAP42
TCF4	DOCK3	ZNF426
FAM221B	RAPGEF1	ZNF566
GSG1	MRC2	ARL6IP4
C22orf24	PKN2	TMEM99
TMEM200C	MYL12A	CLOCK
FAAH	TFE3	KERA
RPL36AL	SRSF5	SCMH1
THPO	SOX10	FAM107A
SMARCD2	CLDN14	SYBU
IRAK4	FBXO2	CENPO
SPECC1	DNAJB9	TNXB
GJA1	SLC30A4	IPO9
KRCC1	ANGEL1	NFAM1
GLYR1	BRPF3	FZD3
CHTF8	GPR89B	INPPL1
CYHR1	GCNT4	non
MECOM	TMEM164	RXYLT1
ASCC1	FOCAD	TMEM92
TPD52L1	TMEM248	TCEAL1
ZNF625	BCL11A	ELAVL4
DNMT3L	VAC14	PMS1
TBRG4	ABCA5	RBFOX1
SYT14	PCDHGB5	HSPB11
TCEAL3	EXOC6	USP39
YIPF7	SEMA4B	PTCHD1
ABCA4	TIGAR	LTBP1
PRAMEF14	RAP2C	CYLC1
IRF5	SNX6	CARM1
VPS35L	DUSP21	ZNF526
PPP1R12A	SNRPN	C12orf65
GAPDH	MAP6D1	REPIN1
C20orf144	DICER1	NR3C1
NAF1	RBCK1	TAS2R38
LITAF	TRAPPC9	NPY
AADACL2	DMRTA2	NOP58
WWC3	CASP9	ZNF268
SSX4B	XKR4	SPINK2
KANK4	SPAG11B	HSPA2
GAGE1	FNIP1	NDUFB11
GEMIN8	PKDCC	TCF4
NFIA	ATXN7L1	DTX1
TMEM14C	MPLKIP	SPOUT1
CCDC3	MAPK14	BLCAP
TBCD	CCDC155	SYBU
YY1AP1	NUDCD2	GATA6
LIN54	ELOA3	KIAA1211L
MRPL20	PTGR2	SRSF6
SPAG9	HIF3A	MAGEA5
CARHSP1	KCNJ4	NCS1
BORCS5	KIF19	SLC44A2
C19orf71	C10orf111	EHMT1
EEF1E1	SLC24A4	ANTXR1
IDNK	ZFPM1	HSF4
GSTA5	FANCD2OS	ZNF681
PEG10	SCARA5	ZNF213
UBQLN4	FRMD3	CES2
ZFP37	APTX	ING5
KCNG1	LYNX1	NINJ1
MTMR7	SNRNP35	PTGES
AKT1	PAIP1	ATP2B1
NLRC4	ACACA	EDNRB
IGHMBP2	RNH1	WFDC3
RCL1	C16orf74	RGP1
TIGAR	TCF12	ERG
TAMM41	NIPAL1	UHRF1BP1
PRKN	C15orf54	KRTAP6-2
PRH2		NDUFS1
AQP1		CBX7
ACAT1		DIRC2
METTL9		ACSF2
CDC25C		MYH1
RBM38		EYS
TRPV4		OR12D3
ADAMTS10		COL1A1
ACR		RSPO2
LTA		DPF3
FAM25A		ONECUT1
NAP1L3		ANKRD46
NEK1		SLC25A35
PAQR5		TRPM3
ZNF696		XRCC5
SPDYE4		BPY2
USP17L25		PPP2R2A
MECR		AGPAT1
MYO1C		ACOXL
CCND1		ZNF583
GNAI2		LACTB2
PTGS2		PAX6
YWHAZ		NIPA1
PGM2		SPOP
UBALD2		CIDEA
ZFP42		PSPN
FES		ANP32E
THAP7		C11orf42
CCDC150		RAB33B
ETV3		CCDC77
POU5F1		TUB
SFXN2		CEP83
ZNF783		KCNK18
NPRL3		KIF1B
UBAC1		SNX4
ZNF502		HYAL3
SMIM2		AFF2
LHX4		MARS2
HLCS		MTRNR2L7
SYN3		TEAD4
ARHGAP22		TMPRSS6
PPP1R32		IREB2
SERPINB4		KIF25
GEMIN4		OR1J4
FOLR1		PSMG3
ZFHX4		ARID5A
SERP2		GRSF1
NFE2		CARHSP1
KRTAP10-10		MSTN
ARHGAP6		ZNF569
PSKH2		TTI1
LEPROTL1		SAMHD1
PANK2		ZNF730
POLR3G		TACSTD2
CORO2B		IL27
HPGD		NSUN4
SYNC		UBE2L6
PPM1L		ETV3
SNAP91		ZBTB3
FMOD		HEATR1
PIEZO2		NIPA2
YWHAH		ABCC6
ANKUB1		NUS1
FGR		ANXA8L1
FOXP1		SYTL3
HSPB2		CAMSAP2
NFKBID		FOXC1
NRXN2		COL6A2
CRIP3		RNF157
LRRC58		CNIH3
FGD6		NAV1
TTLL2		RRN3
PAQR8		ZNF414
HMGCS1		MTOR
KRTAP7-1		EPPIN-WFDC6
BROX		CDC7
BDNF		TIMM21
SLC12A4		OPN3
B9D2		PLCL2
MELTF		ROBO1
SWT1		ZNF331
BRAF		MRPL3
MYL12A		ALDH1B1
CEP112		C6orf203
C11orf88		SLC27A6
C15orf53		SHISA9
TMEM150B		PPP1R9A
TRIOBP		IQCJ-SCHIP1
SLC25A20		SH3TC1
SPNS3		CD36
RALY		HOXB1
FKBP14		C6orf120
RCN2		TOX3
MAD2L1BP		FUCA2
PDE8B		SLC5A9
GRM5		FAM241B
CYP27B1		DCUN1D4
KMT2E		SET
SRSF12		UBB
DLGAP5		ZNF587
MVB12B		ZNHIT2
ZNF674		HAUS7
C2orf73		PLAGL1
RAB43		ADAMTS14
RARRES2		EZR
AP2M1		CYP2E1
MAGEL2		VEPH1
APPL1		PSMD3
RBBP8NL		ZP2
QSOX2		HLA-DRB5
MUC7		CNTNAP4
CHRNB3		LDB1
BFSP1		ZNF761
ARHGEF19		LHX9
NOL4		RAD51D
PALM2-AKAP2		ATRAID
CD79A		AHSA1
COASY		TGFBRAP1
ZNF628		IL17RC
PHB		KIAA0895
RBAK		DENR
ANKRD20A4		DEFA1B
GAS1		PANK2
HMBOX1		SMIM24
EME1		VWDE
COL6A2		TXNL4B
MAATS1		ACOT8
C2CD4C		LY6G6F
TRIM49B		SSC5D
PAAF1		GHRHR
NEDD4		PCYT1B
CATSPER3		RFK
CTBP1		PAPLN
FAM25A		PRDM15
BCAP31		PHACTR2
TSPAN18		LILRB1
KRT80		non
FOXD4L6		GMFG
RAMP2		LSM8
PRDM1		ZNF23
NFKBIB		PRSS57
ERP44		HNRNPF
TMEM65		IPO4
ARID3A		TLR10
ZFPM1		CFAP77
NIPSNAP1		GORAB
C7orf57		SLC5A11
KLHL15		CTBS
IMPDH1		LIG1
STRA6		TMPRSS2
PPP1R3B		KIAA0930
SLC38A9		PSG6
TMCO2		SOWAHD
PMEPA1		GGPS1
BNIP3L		CAMTA2
TMEM150B		SH3GL3
ISYNA1		HIPK2
CDH1		MRGPRX3
ARID5B		CHIC2
TMEM200A		RAP1A
KCTD6		BRAF
SLC9A6		UBR3
NDUFS8		IL4R
CSNK1D		ATRX
AFAP1		PDCD4
NAPA		SPATA33
OR2A14		FBLIM1
NOA1		PAQR4
LRRN2		NIP7
TCTEX1D4		SPRTN
VKORC1		PFKFB3
ELMSAN1		MRPL51
TMEM253		PELI2
EMC2		ANKS1A
FGFR4		CSPP1
SLC5A11		ERLIN1
FAM83A		RNF212
OPRK1		CCDC157
CLDN2		DNAJA4
non		SLC43A2
CCDC40		CAMK2G
PM20D2		ACSL1
CXCL17		CNIH1
TEX9		ASB10
PITX2		KCNK5
MAN1A1		NOL4
COLGALT1		FOXA3
non		C6orf201
PGA5		TMEM250
NR3C1		UBB
LSM5		C3orf52
HLA-F		RHBDL1
URGCP-MRPS24		LRRTM2
MFAP3		FAM177A1
KLF11		HNRNPF
TIGD1		SEC14L6
TADA2A		SLC22A11
ESR2		C7orf69
RAC2		C9orf50
EEF1A2		COX8C
CCDC57		PLXNB3
FAM126A		TUBB6
KXD1		CCDC107
ZNF141		BAD
TMPRSS6		AMER3
UFSP1		SCP2
AMER1		CDK2AP2
VPS8		RGS9BP
MRPL41		IGF2R
PDCD2		ATL3
FGFBP2		C1orf167
KIAA2013		PTBP2
WDR83		EBNA1BP2
CITED1		CCDC3
ASB15		PARL
NCK1		UBIAD1
MCCC1		MBD1
GDF9		RIPOR1
DPCR1		KRT72
CCDC93		ZNF470
SGK1		CLPB
TRAF2		SLC22A5
TWIST2		FASTKD2
BRF1		KCTD14
ROBO3		FAM110D
CEMP1		SLC35A3
SUCLG2		SMIM20
GLRX5		SYT9
P4HA2		ARHGAP4
ATG5		MAGEB1
PNMA8A		NDUFAF3
COQ8A		IFNL3
RNF170		NPNT
FAM198B		PNPLA5
CCDC25		DPAGT1
SAYSD1		FGF13
NCOA4		UBE2L3
TMEM121B		GTDC1
FAM9B		EP300
IMPDH1		PIAS1
IL3RA		PIGO
NEDD4L		OGFR
LILRA2		CEPT1
ARPC4		MMP16
MSRB2		KIF18A
CD24		DHX38
TMLHE		SNAP29
ITIH1		FOXB2
ANK1		ASPM
TLE1		NR1H3
ACBD5		SDHAF2
P2RY6		non
SOCS2		ZFP64
RLN2		TMEM91
NR3C1		POLD4
SRPX2		NDUFS2
CYSRT1		ILK
C5orf51		TBC1D3H
TFDP3		ETFDH
ARL2		RETREG1
FRMD3		TMEM70
FKBP6		MTUS1
EDNRB		GPR179
TRIP12		KREMEN2
SYNGR3		GFRA1
INTS13		ITGB1BP2
GULP1		GPR4
2019-09-04		PTP4A2
TRIP6		C8orf44-SGK3
RTCA		HAND2
FBXW9		SYCP2L
ADAMTS7		RNF169
TMEM70		ZSWIM5
IMPA2		HYPK
JDP2		RAD21
MFSD11		STAMBP
MEST		NLGN2
TMEM185B		PARP8
RETREG1		RCVRN
CLDN15		ZFYVE27
ETAA1		COA5
ATG4A		MEX3A
C16orf47		TMEM43
NAA30		ACOX3
NR1D2		ADGRG2
APOM		TMEM236
FASTKD5		CTDSPL2
ARF1		PIK3C2G
LSM7		STRA6
NFASC		BLOC1S2
DMD		GFI1
GATB		CASP14
ARMH2		SIRT1
C7orf25		ZNF229
PDCL3		C1QL1
NT5C1A		ACVR1B
UBE2D2		RASSF1
ART5		MPPED2
SKA2		FRMPD2
ANKFY1		CD70
C1orf94		SPATA31D1
CTNNA1		ZNF652
ELK3		HIPK3
TRIM7		RBM42
MATN1		SLC39A1
FAM71F1		SF3B3
C9orf139		SERINC5
CTGF		CFAP61
HOXD1		QSER1
LRP5L		NDUFS6
RUNX1T1		EPN3
MRPS17		FBXL19
ODF2		ELMOD3
FOXP2		DUT
PAX6		BZW2
GSTT2B		BMP6
CEP164		CORO2B
CNPY4		EI24
LHFPL5		LRAT
CRYBG2		MAP1LC3A
SMARCAD1		SON
RNF113A		POLR2F
POLD4		SLC4A7
CTBP2		PIBF1
TBXAS1		MIA
SLC39A8		SNN
MAGEA4		TADA3
ADAMTSL2		SETBP1
CENPF		DLG4
EXD2		NMRK1
SMPD3		ZNF785
GYG1		CFAP99
THSD7A		MRPL30
MRM1		C2CD4B
PIK3C3		SATB1
NEXN		HACE1
SYT6		PRR27
POLR3GL		SLC25A18
DMPK		HYI
FAM219A		KCTD15
ANXA8		SLC45A2
PIM1		BCR
SLC34A2		SLBP
GRHL3		FHL2
NCKAP1L		SSX7
SPRY3		TMEM87B
CACNA1C		HMGB2
TULP3		RTN2
OR4C46		CGREF1
CHRM2		FAM213A
non		ARHGEF16
SLAIN1		MCEMP1
PDCL2		RPL9
ZNF468		AKT1S1
ZNF578		PRH2
LPCAT2		GSTM2
METRN		RUFY3
TEX26		ARMC10
COLEC11		SLC43A1
CENPM		SNAP91
MTMR10		REXO4
MDFIC		ABI2
MRAS		BLCAP
TSPAN17		NT5DC2
BPIFC		PBX3
TRAF1		HMBOX1
PSMA5		C1orf185
NPRL2		RSG1
EYA1		MRPL41
CLCF1		GPR26
ARMCX1		CD68
TM2D1		GGACT
NLE1		OR52W1
PCID2		DTX2
NIP7		PRRC2B
ZSCAN26		PLSCR2
DNAH17		MANF
FBLIM1		INSM2
PIAS4		PNMA6A
GOLGA6L9		ABCG1
SYNE1		SV2A
C2orf50		ACACA
ZNF813		SLC35B2
ADPRHL1		TESPA1
BAK1		FGF18
POU2F3		DDX6
PDGFD		HIST1H1E
DIRAS2		EDA
KIDINS220		TULP3
STX11		KCNH6
TCHH		MRPL12
IL22RA2		GIT2
OR2AT4		SWT1
MYDGF		UBE2D3
OCLN		DNAJA1
KIAA0040		SUPT6H
CHAT		TSPY10
CHADL		KIF3B
ADGRG1		TF
ATF7		EPOP
CEP72		RIPOR3
GAGE1		ARL5A
USP49		MYL12B
HBM		EEF1A1
KCNH7		EIF2AK2
LYNX1		PPM1J
FAM166A		MINDY1
CLHC1		CABP2
THPO		RICTOR
CCDC178		ATP6V0A2
SEC13		NUBP2
TFCP2L1		TCEANC
PIP5KL1		ITGB2
TMEM150B		SMIM6
TMEM171		DTX3
ZNF215		LSMEM1
XAF1		LGALS9
KIF21A		ATP2A1
MGAT5B		PPP2R1A
FAM166B		HIST1H2AE
SNRPA1		ZNF774
LRMDA		MROH6
LELP1		DDHD2
PCDH17		GNPTG
UQCC1		SSH1
EPOR		EEF1D
CTBP2		PEPD
MAGEB6		EFTUD2
STARD7		PDE1A
RIPK4		NGLY1
CASP7		RPN1
SMIM15		RTL6
CCSER1		BRD7
SERPINB6		FUT4
HMGB2		UCHL1
AP1S1		WNK4
MCF2L2		STAT4
UBTD1		DBNDD2
PRR34		USP10
PAPOLA		MAGEA4
non		RAB3IL1
SOCS1		PIK3R5
FBXO2		NAA20
FAN1		SMIM7
OPN1LW		NIPSNAP1
CLSPN		FASN
SSRP1		SLC12A4
MYL4		LPAR1
MMRN1		KRT85
MRM3		FAM220A
SHF		HMOX2
ERCC1		NIPSNAP1
L3MBTL4		CGGBP1
BUD13		RBM46
SLC39A9		IFNGR2
KLHL2		CEP68
DAAM2		TRPV1
MYEOV		RBPJ
AUP1		ALOX12B
CST2		PSMA7
MUM1L1		STXBP5L
TMEM204		RTN4RL1
MED8		PDE4D
MFSD6L		FBXL20
ZNF576		CCSER1
ZNF683		ERICH2
OR2W5
ZAR1
TBC1D3C
MYO5B
SLCO1C1
PGD
ZNF853
UGT2B17
TBK1
DGAT2
SLITRK4
FOXS1
PPARGC1A
TPRX1
MTIF2
ZNF704
ZCCHC24
HBE1
TNFSF10
LSM2
CPT1B
BTF3
NAPA
MYO1C
RAPGEF1
C14orf132
PHOX2A
SLC35E1
E2F6
COPG1
ATF4
IDH1
FBN2
SLC16A12
NISCH
KCNAB1
KRT83
TAF5L
PPM1A
CNNM2
AGAP4
TXNIP
PRDM10
PLOD3
SCRIB
ALDH7A1
ESYT1
TMEM150C
KLF7
LUC7L
IFI27L1
CALHM5
AP1G1
SEMA3F
TMEM186
PDE6A
PAQR5
VMP1
ZNF257
PTGER1
DNAJB9
F8A3
FAM104B
SCN2A
AP3M1
ZNF783
TRPC5OS
non
SYT4
SLC38A7
PDE4C
GRIN1
SYTL2
NDRG1
CCNQ
RTBDN
PLGLB1
RXRG
RSL24D1
SLC12A5
FAM71E2
SPATA22
TNKS1BP1
STK11IP
RPAIN
TMEM178A
APOL2
OCSTAMP
CABLES1
UNC119
ZNF675
SPINK5
RSBN1
CASK
PLXNA4
E2F8
PIK3CB
USP44
ZCCHC12
C4orf3
EFR3B
PIKFYVE
SS18L2
ANKRD39
ERLEC1
RASSF8
TNPO2
C9orf78
IGFL2
MMP16
FIS1
GARNL3
UBE2H
ZNF692
NFKB2
MARVELD3
MMGT1
TFDP2
non
ELOC
LAMB2
NOP14
PDE11A
EXOSC8
PPP4R3A
NDUFC1
C16orf58
PHF21B
HSPA12B
TESPA1
CDK16
C17orf82
MAG
2019-09-07
IGSF6
CTSG
IFT22
DAZ3
GABRA1
ULK1
PANK4
S100A14
ZCRB1
DCDC2
MED10
CCDC78
AHI1
UGP2
ATE1
PRRG3
CGB7
SENP6
TMEM42
SULT2B1
NSMCE4A
GGT1
SIRT2
OR8B8
LPIN3
ZSCAN25
CEP120
PARD6G
MYCBPAP
SASS6
PRKAR1B
CBLL1
TRPT1
ARSG
WIPI2
HNF4A
CHTF8
NCR1
SLAIN1
SEMA6A
STK26
PLS1
CYFIP1
ADPRH
TMEM199
C4orf3
AK2
MAGEB2
RNGTT
DLG5
SH2D3C
ZNF667
MANEA
SATB1
EXO1
ANKRD10
MAP7
NAP1L5
H2AFB3
TTBK2
C5orf24
RCAN2
EBF3
FOXA1
AIMP2
IL32
ZNRF1
RPS12
GSTM2
SLC6A9
CSAD
C1S
IL18BP
ZNF516
PLAGL1
MTFR1
PARK7
CYTL1
OVOL2
