# Supplementary material for: Genome-wide CRISPR/Cas9 screening identifies CARHSP1 responsible for radiation resistance in glioblastoma
Source: Cell Death Dis. 2021 Jul 21;12(8):724. doi: 10.1038/s41419-021-04000-3 (PMC8295287; doi:10.1038/s41419-021-04000-3)
Supplement: Supplementary file 6 — Table S4 [file 41419_2021_4000_MOESM6_ESM.xlsx]

## Sheet: Sheet1
sample	CARHSP1_exp	CARHSP1	status	time	Did patient start adjuvant postoperative radiotherapy?
TCGA-S9-A7IZ-01	3.42149	1	1	19.97	YES
TCGA-FG-A4MX-01	3.48738	1	1	18.69	YES
TCGA-HW-A5KL-01	3.50654	1	1	28.84	YES
TCGA-WH-A86K-01	3.67794	1	1	13.3	YES
TCGA-DU-A5TR-01	3.6798	1	1	29.83	YES
TCGA-E1-A7YQ-01	3.75767	1	2	51.84	YES
TCGA-DB-A64O-01	3.77793	1	2	25.46	YES
TCGA-S9-A7R4-01	3.83042	1	1	30.03	YES
TCGA-WY-A858-01	3.90754	1	1	43.92	YES
TCGA-DB-A75L-01	3.92077	1	1	11.24	YES
TCGA-DH-A7UV-01	3.95752	1	1	18.59	YES
TCGA-DB-A4XF-01	3.95984	1	1	33.54	YES
TCGA-DU-A5TT-01	3.96191	1	1	24.41	YES
TCGA-S9-A7R1-01	3.97554	1	2	169.71	YES
TCGA-HW-A5KJ-01	3.99665	1	2	31.6	YES
TCGA-S9-A7QX-01	4.05539	1	1	18.53	YES
TCGA-VM-A8C8-01	4.12425	1	1	45.89	YES
TCGA-HW-8320-01	4.12476	1	1	39.98	YES
TCGA-TQ-A7RP-01	4.18414	1	1	30.03	YES
TCGA-DH-A66G-01	4.19033	1	1	17.18	YES
TCGA-DU-A76R-01	4.2019	1	2	21.29	YES
TCGA-DB-A4XD-01	4.2262	1	1	39.75	YES
TCGA-S9-A7IY-01	4.24084	1	1	23.49	YES
TCGA-WY-A859-01	4.26973	1	1	39.85	YES
TCGA-HW-8319-01	4.27416	1	2	39.72	YES
TCGA-HT-A5R7-01	4.27852	1	1	20.2	YES
TCGA-HT-A61A-01	4.29353	1	1	6.37	YES
TCGA-TQ-A7RW-01	4.30477	1	2	26.97	YES
TCGA-DU-A7TI-01	4.32054	1	2	38.86	YES
TCGA-FG-A713-01	4.32481	1	1	20.43	YES
TCGA-DB-A4XC-01	4.33198	1	1	46.68	YES
TCGA-TQ-A7RN-01	4.34061	1	1	33.71	YES
TCGA-HT-8564-01	4.34963	1	1	15.7	YES
TCGA-R8-A6ML-01	4.3676	1	1	93.96	YES
TCGA-E1-A7YN-01	4.39237	1	2	23.88	YES
TCGA-QH-A6CY-01	4.39645	1	1	13.4	YES
TCGA-TQ-A7RJ-01	4.40125	1	1	40.37	YES
TCGA-S9-A6WI-01	4.40769	1	1	84.92	YES
TCGA-S9-A7J3-01	4.41586	1	1	20.66	YES
TCGA-S9-A6U9-01	4.45366	1	1	95.86	YES
TCGA-DB-A64X-01	4.47749	1	1	18.5	YES
TCGA-DB-A75M-01	4.49653	1	1	17.87	YES
TCGA-HT-A615-01	4.49764	1	1	16.92	YES
TCGA-DU-A5TP-01	4.50895	1	1	33.25	YES
TCGA-S9-A7R8-01	4.51158	1	2	31.57	YES
TCGA-DB-A4XA-01	4.53322	1	1	18.82	YES
TCGA-DU-A5TS-01	4.55223	1	1	31.67	YES
TCGA-QH-A6CS-01	4.55635	1	1	19.32	YES
TCGA-TM-A84F-01	4.55822	1	1	59	YES
TCGA-DU-A5TY-01	4.56375	1	2	33.94	YES
TCGA-TQ-A7RF-01	4.58167	1	1	21.35	YES
TCGA-S9-A6U2-01	4.60675	1	1	29.83	YES
TCGA-P5-A5F0-01	4.61097	1	1	9.43	YES
TCGA-DU-A6S7-01	4.63722	1	1	20.96	YES
TCGA-S9-A7IX-01	4.65058	1	2	26.91	YES
TCGA-KT-A74X-01	4.65327	1	1	14.39	YES
TCGA-QH-A65R-01	4.65553	1	1	15.14	YES
TCGA-TQ-A7RR-01	4.69823	2	1	25.85	YES
TCGA-E1-A7YE-01	4.7228	2	2	29.11	YES
TCGA-FG-A4MY-01	4.74997	2	1	23.69	YES
TCGA-E1-A7YH-01	4.76541	2	2	93.13	YES
TCGA-P5-A5F4-01	4.77353	2	1	7.59	YES
TCGA-S9-A6U6-01	4.8095	2	1	35.12	YES
TCGA-S9-A7R2-01	4.86513	2	2	10.38	YES
TCGA-HT-A74H-01	4.86724	2	1	2.43	YES
TCGA-TM-A7C5-01	4.87852	2	1	49.28	YES
TCGA-TM-A84Q-01	4.88062	2	1	25.36	YES
TCGA-DU-A76K-01	4.89125	2	2	11.4	YES
TCGA-E1-A7YM-01	4.92656	2	2	21.29	YES
TCGA-HT-A4DV-01	4.92903	2	1	26.02	YES
TCGA-VV-A86M-01	4.93792	2	1	16	YES
TCGA-HT-A618-01	4.94359	2	1	16.82	YES
TCGA-S9-A6TS-01	4.95265	2	2	62.12	YES
TCGA-S9-A7R7-01	4.95764	2	1	98.55	YES
TCGA-TM-A84O-01	4.96201	2	2	33.21	YES
TCGA-FG-A6J1-01	5.06455	2	1	16.43	YES
TCGA-S9-A6TV-01	5.07841	2	1	18.76	YES
TCGA-S9-A6WN-01	5.08485	2	1	26.45	YES
TCGA-TM-A84M-01	5.09174	2	1	24.77	YES
TCGA-DU-A76O-01	5.0991	2	1	17.15	YES
TCGA-QH-A6X4-01	5.10653	2	1	14.52	YES
TCGA-TQ-A7RH-01	5.12811	2	1	15.97	YES
TCGA-DB-A4XE-01	5.13717	2	1	37.42	YES
TCGA-QH-A6XC-01	5.14143	2	1	16.69	YES
TCGA-S9-A89V-01	5.14206	2	1	18.69	YES
TCGA-FG-A87Q-01	5.14252	2	1	5.72	YES
TCGA-TM-A84J-01	5.15267	2	1	24.15	YES
TCGA-E1-A7YK-01	5.17724	2	2	12.42	YES
TCGA-DH-A66B-01	5.18175	2	1	42.02	YES
TCGA-VM-A8CF-01	5.19024	2	1	20.01	YES
TCGA-DH-A66D-01	5.20312	2	1	27.79	YES
TCGA-E1-A7YV-01	5.23126	2	2	32.42	YES
TCGA-DH-A7UR-01	5.25252	2	1	54.2	YES
TCGA-TM-A84H-01	5.26933	2	1	30.42	YES
TCGA-DH-A7UU-01	5.3155	2	1	13.7	YES
TCGA-FG-A4MW-01	5.32579	2	2	18.36	YES
TCGA-QH-A6CV-01	5.33681	2	1	14.52	YES
TCGA-S9-A6WG-01	5.34019	2	1	85.48	YES
TCGA-DU-A7T8-01	5.34068	2	2	138.93	YES
TCGA-DB-A75K-01	5.38241	2	1	12.09	YES
TCGA-S9-A6WM-01	5.39128	2	1	19.84	YES
TCGA-S9-A7QW-01	5.44995	2	1	15.05	YES
TCGA-VM-A8CD-01	5.45533	2	2	7.88	YES
TCGA-S9-A6WH-01	5.47555	2	1	38.53	YES
TCGA-DH-A7UT-01	5.48285	2	2	17.44	YES
TCGA-HT-A74K-01	5.49493	2	1	15.34	YES
TCGA-DB-A64W-01	5.49535	2	2	14.39	YES
TCGA-QH-A6X8-01	5.54757	2	1	16.72	YES
TCGA-HT-A61B-01	5.57112	2	1	17.51	YES
TCGA-VV-A829-01	5.58493	2	1	37.02	YES
TCGA-DU-A7TD-01	5.5929	2	2	7.49	YES
TCGA-HT-A5RC-01	5.60598	2	2	5.32	YES
TCGA-P5-A5EX-01	5.62305	2	1	7.98	YES
TCGA-TM-A84I-01	5.63162	2	1	28.06	YES
TCGA-DU-A7TA-01	5.65617	2	1	84.26	YES
TCGA-VW-A8FI-01	5.65898	2	2	8.05	YES
TCGA-HW-A5KK-01	5.66253	2	2	12.75	YES
TCGA-QH-A65X-01	5.66506	2	1	15.83	YES
TCGA-S9-A89Z-01	5.69948	2	1	20.47	YES
TCGA-FG-A87N-01	5.7191	2	1	18.63	YES
TCGA-E1-A7YD-01	5.74383	2	2	14.29	YES
TCGA-E1-A7YJ-01	5.75102	2	2	19.45	YES
TCGA-DU-A76L-01	5.76342	2	2	26.74	YES
TCGA-RY-A83Z-01	5.77348	2	1	9.89	YES
TCGA-HT-8563-01	5.8097	2	1	28.25	YES
TCGA-HT-A5RA-01	5.84337	2	1	27.33	YES
TCGA-TM-A84G-01	5.85474	2	1	40.6	YES
TCGA-DB-A4XB-01	5.969	2	1	30.19	YES
TCGA-KT-A7W1-01	5.98094	2	1	14.39	YES
TCGA-S9-A7IS-01	6.06174	2	2	7.92	YES
TCGA-E1-A7YL-01	6.07155	2	2	16.16	YES
TCGA-FG-A70Z-01	6.08432	2	1	10.78	YES
TCGA-HT-A61C-01	6.2354	2	2	17.64	YES
TCGA-S9-A6U0-01	6.25264	2	2	24.38	YES
TCGA-E1-A7YS-01	6.28563	2	2	15.31	YES
TCGA-TQ-A7RM-01	6.3252	2	1	36.66	YES
TCGA-FG-A6J3-01	6.41124	2	1	22.24	YES
TCGA-FG-A6IZ-01	6.45061	2	1	15.01	YES
TCGA-S9-A7J0-01	6.66103	2	1	20.01	YES
